# Supplementary material for: (2E)-1-(5-Bromo­thio­phen-2-yl)-3-(2,3,4-trimeth­oxy­phen­yl)prop-2-en-1-one
Source: Acta Crystallogr Sect E Struct Rep Online. 2011 Dec 10;68(Pt 1):o61. doi: 10.1107/S1600536811052202 (PMC3254417; doi:10.1107/S1600536811052202)
Supplement: Supplementary file 2 [file e-68-00o61-Isup2.hkl]

#
# h,k,l, Fc-squared, Fo-squared, sigma(Fo-squared) and status flag
#
data_I
_shelx_title ' VSBCHALCONE_r in P2(1)/c'
_shelx_refln_list_code          4
_shelx_F_calc_maximum      300.52
_exptl_crystal_F_000       776.00
_reflns_d_resolution_high  0.8409
 
loop_
 _symmetry_equiv_pos_as_xyz
 'x, y, z'
 '-x, y+1/2, -z+1/2'
 '-x, -y, -z'
 'x, -y-1/2, z-1/2'
 
_cell_length_a     8.1140
_cell_length_b    12.7750
_cell_length_c    15.4040
_cell_angle_alpha  90.000
_cell_angle_beta   98.813
_cell_angle_gamma  90.000
 
_shelx_F_squared_multiplier     1.000
 
loop_
 _refln_index_h
 _refln_index_k
 _refln_index_l
 _refln_F_squared_calc
 _refln_F_squared_meas
 _refln_F_squared_sigma
 _refln_observed_status
   1   0   0       79.17       54.46      2.94 o
   2   0   0      128.33      178.49      7.34 o
   3   0   0      130.13      110.13      7.97 o
   4   0   0     3924.68     4097.55     53.29 o
   5   0   0        2.54        1.03      6.04 o
   6   0   0     1564.84     1516.24     44.73 o
   7   0   0      347.14      357.85     32.58 o
   8   0   0     1017.71     1095.24     71.76 o
   9   0   0      236.75      180.46     29.82 o
   1   1   0      469.07      507.66      5.64 o
   2   1   0     1181.12     1216.31     14.63 o
   3   1   0       51.22       44.59      3.37 o
   4   1   0     1146.94     1074.24     16.88 o
   5   1   0      244.06      221.42     10.79 o
   6   1   0      154.46      175.67     10.50 o
   7   1   0      257.06      242.58     21.39 o
   8   1   0       78.53       65.38     13.74 o
   9   1   0       11.59       18.23     11.72 o
   0   2   0     2201.40     2160.28     42.34 o
   1   2   0      708.98      776.61      7.58 o
   2   2   0    90313.37    75260.39    333.30 o
   3   2   0       37.35       65.79      4.10 o
   4   2   0      601.70      531.57     13.82 o
   5   2   0      895.74      884.18     20.07 o
   6   2   0     2005.66     1957.35     27.72 o
   7   2   0      236.05      238.20     18.60 o
   8   2   0      414.30      505.50     28.22 o
   9   2   0        1.93        8.51     11.54 o
   1   3   0     3809.90     4094.57     33.06 o
   2   3   0       61.17       52.62      3.20 o
   3   3   0      448.94      420.98     11.53 o
   4   3   0      564.18      609.01     14.40 o
   5   3   0      155.63      162.62      9.74 o
   6   3   0      647.12      640.56     19.79 o
   7   3   0      214.01      217.71     16.10 o
   8   3   0        0.10        0.00     12.46 o
   9   3   0       26.46       17.70     12.86 o
   0   4   0    14944.49    14145.11    114.91 o
   1   4   0       10.90       23.83      2.39 o
   2   4   0     5040.86     4757.80     36.00 o
   3   4   0     7660.97     8288.41     65.32 o
   4   4   0    17155.49    16577.27     80.64 o
   5   4   0     1474.55     1488.62     22.58 o
   6   4   0      317.31      311.30     14.67 o
   7   4   0      111.98      102.14     12.38 o
   8   4   0      270.17      272.04     21.21 o
   9   4   0       48.68       43.83     13.74 o
   1   5   0      865.23      993.35     19.65 o
   2   5   0      338.11      379.47     10.60 o
   3   5   0      933.65     1050.26     20.74 o
   4   5   0       27.86       37.01      5.03 o
   5   5   0      155.78      146.74      9.11 o
   6   5   0       54.42       47.28      6.10 o
   7   5   0       87.91       85.41     11.72 o
   8   5   0        9.69        8.84     14.30 o
   9   5   0        0.71        5.10     16.81 o
   0   6   0     3268.75     3274.44     88.85 o
   1   6   0     5432.23     5938.35     52.76 o
   2   6   0     8543.62     8450.94     69.30 o
   3   6   0       18.14       21.87      3.93 o
   4   6   0     2356.86     2271.33     37.15 o
   5   6   0       65.66       70.36      7.69 o
   6   6   0     1945.94     1852.76     38.30 o
   7   6   0       73.11       34.55      9.29 o
   8   6   0      118.05      128.45     17.26 o
   1   7   0      247.25      291.50     10.91 o
   2   7   0      669.23      802.79     16.35 o
   3   7   0     1592.42     1544.14     26.27 o
   4   7   0       12.89       10.17      4.68 o
   5   7   0      635.81      647.23     22.19 o
   6   7   0      374.99      388.49     18.99 o
   7   7   0       11.75       14.83     10.88 o
   8   7   0       87.11       79.60     19.61 o
   0   8   0    11641.70    11904.28    117.30 o
   1   8   0      737.88      766.73     16.78 o
   2   8   0     1864.95     1925.11     26.16 o
   3   8   0      233.65      226.94     10.78 o
   4   8   0     1332.80     1319.22     30.50 o
   5   8   0       49.35       54.87      9.06 o
   6   8   0      577.64      550.00     27.40 o
   7   8   0      151.13      178.54     30.34 o
   8   8   0      560.78      536.05     41.89 o
   1   9   0      201.92      192.87     15.01 o
   2   9   0       15.70       11.52      4.11 o
   3   9   0     1745.70     1727.09     36.74 o
   4   9   0       53.67       35.78      6.35 o
   5   9   0      124.60      107.46     11.90 o
   6   9   0        2.44       12.42     10.61 o
   7   9   0       36.07       34.04     19.31 o
   0  10   0     3903.55     4057.62    124.94 o
   1  10   0      877.44      888.92     37.74 o
   2  10   0     2667.73     2884.82     90.54 o
   3  10   0      254.49      262.57     13.78 o
   4  10   0      365.50      332.59     24.33 o
   5  10   0      303.86      314.33     24.20 o
   6  10   0      679.03      667.82     39.98 o
   7  10   0        4.59        0.00     19.95 o
   1  11   0     1297.24     1280.79     64.29 o
   2  11   0      563.93      540.80     28.89 o
   3  11   0        7.34        8.92      8.90 o
   4  11   0        1.06        3.11      9.52 o
   5  11   0      302.11      259.10     31.30 o
   6  11   0      278.30      254.51     36.55 o
   0  12   0      441.54      500.77     97.40 o
   1  12   0        3.59        8.60     17.20 o
   2  12   0     1625.45     1667.42     82.57 o
   3  12   0       15.96       25.03     13.01 o
   4  12   0     1020.62     1014.73     45.12 o
   5  12   0       65.19       44.30     14.48 o
   1  13   0      649.14      650.42     41.55 o
   2  13   0       63.99       62.45     16.57 o
   3  13   0       66.59       98.13     21.63 o
   4  13   0       25.37       26.14     16.48 o
   0  14   0      306.96      318.01     43.72 o
   1  14   0      144.83      121.71     20.13 o
   2  14   0      213.32      254.07     29.79 o
   3  14   0        0.27       22.35     15.45 o
   1  15   0        5.74        0.00     15.44 o
  -9   1   1       11.84        8.46     11.34 o
  -8   1   1      342.86      320.26     25.67 o
  -7   1   1     1397.57     1436.32     32.56 o
  -6   1   1      408.66      370.36     16.03 o
  -5   1   1     5037.35     4952.02     52.73 o
  -4   1   1      166.76      185.10      7.79 o
  -3   1   1     1925.28     1780.72     22.40 o
  -2   1   1     2890.21     3039.60     29.94 o
  -1   1   1      713.12      692.59      7.90 o
   1   1   1    16110.16    15685.26     63.90 o
   2   1   1     8121.57     8957.54     60.08 o
   3   1   1     6182.02     6229.08     47.88 o
   4   1   1      517.84      586.86     11.73 o
   5   1   1     2839.77     2866.85     27.98 o
   6   1   1      536.80      573.85     15.60 o
   7   1   1     1140.09     1136.68     38.71 o
   8   1   1       54.78       53.89     12.31 o
   9   1   1      419.45      428.57     28.77 o
  -9   2   1        5.60        0.29     14.24 o
  -8   2   1        0.93        0.00     10.08 o
  -7   2   1      217.59      218.14     12.07 o
  -6   2   1      384.67      371.28     13.12 o
  -5   2   1     1034.23     1051.81     23.69 o
  -4   2   1      120.02      144.08      8.46 o
  -3   2   1      116.96      129.62      5.79 o
  -2   2   1    10914.94    11124.59     56.21 o
  -1   2   1     8789.65     9177.98     54.52 o
   0   2   1      329.59      372.12      6.88 o
   1   2   1     2876.01     3040.40     22.07 o
   2   2   1    28443.30    27673.69    140.59 o
   3   2   1      318.16      299.64      8.17 o
   4   2   1     1105.36     1201.56     16.45 o
   5   2   1      165.51      185.91      9.18 o
   6   2   1       55.36       56.56      5.17 o
   7   2   1      155.24      159.02     15.68 o
   8   2   1      182.25      188.47     23.64 o
   9   2   1        9.09       29.31     13.67 o
  -9   3   1      162.56      216.15     21.87 o
  -8   3   1       48.35       45.50     10.17 o
  -7   3   1      345.50      356.00     15.70 o
  -6   3   1      148.09      123.07      8.59 o
  -5   3   1     2738.88     2630.06     35.11 o
  -4   3   1     2935.37     2932.61     30.27 o
  -3   3   1     6065.39     5859.19     39.99 o
  -2   3   1      539.62      611.26     12.55 o
  -1   3   1     3655.55     3838.90     32.62 o
   0   3   1      146.92      183.11      6.91 o
   1   3   1      564.00      493.23      9.29 o
   2   3   1       96.51      157.23      6.89 o
   3   3   1    14826.20    15217.14     83.31 o
   4   3   1       73.90       85.57      5.41 o
   5   3   1     3281.22     3250.59     34.90 o
   6   3   1       26.75       28.80      5.38 o
   7   3   1      938.04      965.09     35.86 o
   8   3   1       24.81       16.54     10.68 o
   9   3   1       62.32       80.17     18.56 o
  -9   4   1       18.41       41.41     13.78 o
  -8   4   1        4.53       15.69      9.58 o
  -7   4   1       11.59        5.44      6.01 o
  -6   4   1       35.56       38.64      7.41 o
  -5   4   1        0.01        2.82      3.62 o
  -4   4   1      448.63      479.69     14.93 o
  -3   4   1      606.06      612.02     14.70 o
  -2   4   1       43.86       59.77      3.73 o
  -1   4   1      211.47      218.42      6.91 o
   0   4   1     1176.69     1294.69     25.13 o
   1   4   1     1094.16     1110.66     18.22 o
   2   4   1       54.63       50.15      4.02 o
   3   4   1     2678.81     2994.03     36.04 o
   4   4   1     2059.28     2069.61     29.21 o
   5   4   1       22.21       27.96      4.57 o
   6   4   1       16.07       21.72      4.91 o
   7   4   1      123.59      129.39     14.15 o
   8   4   1      108.91      114.22     15.16 o
   9   4   1       28.69       20.57     10.84 o
  -9   5   1       77.97      127.26     30.75 o
  -8   5   1       41.24       45.34     12.46 o
  -7   5   1      404.49      435.61     23.00 o
  -6   5   1      403.82      374.93     15.80 o
  -5   5   1      931.13      936.16     24.62 o
  -4   5   1     2378.50     2467.18     33.92 o
  -3   5   1     6839.95     6826.79     50.82 o
  -2   5   1     1186.87     1328.19     17.45 o
  -1   5   1     3839.88     3627.16     38.64 o
   0   5   1        1.43        3.86      2.86 o
   1   5   1     2532.55     2588.83     28.68 o
   2   5   1       12.31        5.61      4.00 o
   3   5   1     3878.63     3776.06     39.38 o
   4   5   1      621.54      548.21     16.75 o
   5   5   1     6662.27     6763.08     72.20 o
   6   5   1      741.65      641.58     19.12 o
   7   5   1      130.08      150.48     15.45 o
   8   5   1      139.30      123.22     14.91 o
  -8   6   1        0.90       11.51     13.92 o
  -7   6   1       65.76       50.88      9.53 o
  -6   6   1      113.47       97.68      9.57 o
  -5   6   1      302.62      311.88     15.61 o
  -4   6   1      775.70      868.24     20.96 o
  -3   6   1      721.26      795.29     17.25 o
  -2   6   1      456.01      479.98     11.32 o
  -1   6   1     4790.30     4944.75     66.20 o
   0   6   1      536.91      609.38     14.64 o
   1   6   1       54.27       91.07      6.28 o
   2   6   1      236.17      273.28     10.12 o
   3   6   1     1164.53     1174.69     32.54 o
   4   6   1      227.83      223.54     12.68 o
   5   6   1       37.27       35.99      5.94 o
   6   6   1     1318.00     1207.15     27.68 o
   7   6   1      187.80      166.38     15.97 o
   8   6   1      171.64      146.74     15.91 o
  -8   7   1       37.22       27.63     17.91 o
  -7   7   1      141.24      129.88     18.15 o
  -6   7   1       18.66       27.80      7.74 o
  -5   7   1     1353.22     1330.14     34.12 o
  -4   7   1     1134.89     1161.66     24.97 o
  -3   7   1     1869.85     1849.81     27.05 o
  -2   7   1     1129.76     1183.93     19.63 o
  -1   7   1     4316.37     4171.40     53.10 o
   0   7   1        2.65        5.06      3.15 o
   1   7   1     3870.73     3848.72     39.50 o
   2   7   1      951.68      973.54     21.37 o
   3   7   1     2605.50     2651.48     49.02 o
   4   7   1      510.34      487.81     19.10 o
   5   7   1     1144.85     1108.26     29.78 o
   6   7   1        3.80        3.54      6.04 o
   7   7   1      738.60      729.66     39.42 o
   8   7   1       36.94       11.56     20.52 o
  -8   8   1       57.53      123.45     23.29 o
  -7   8   1       40.22       31.96     17.67 o
  -6   8   1       36.01       33.93      8.01 o
  -5   8   1      252.57      260.38     16.14 o
  -4   8   1      109.77      131.52      8.79 o
  -3   8   1        3.90        4.72      3.49 o
  -2   8   1     3007.65     3128.74     32.63 o
  -1   8   1      169.87      152.99      9.49 o
   0   8   1       73.74       92.22      7.54 o
   1   8   1      416.47      453.75     14.30 o
   2   8   1        4.38        8.59      5.89 o
   3   8   1     1246.73     1195.57     30.29 o
   4   8   1      772.31      755.54     24.50 o
   5   8   1        7.79       20.37      7.66 o
   6   8   1       25.98       21.66      6.57 o
   7   8   1      148.87      174.62     28.67 o
   8   8   1       51.40       30.45     20.16 o
  -7   9   1      708.38      803.58     45.66 o
  -6   9   1      226.80      192.70     18.87 o
  -5   9   1      342.01      376.43     24.71 o
  -4   9   1      189.40      198.45     10.95 o
  -3   9   1      940.87      942.03     20.45 o
  -2   9   1      445.82      451.38     14.59 o
  -1   9   1     1982.06     1946.78     33.44 o
   0   9   1     2349.76     2282.61     39.96 o
   1   9   1     4247.90     4221.56     67.16 o
   2   9   1      859.65      913.85     28.81 o
   3   9   1     1478.35     1502.11     55.66 o
   4   9   1       81.06       66.31      8.98 o
   5   9   1      215.09      216.65     15.63 o
   6   9   1        1.94       20.10      9.86 o
   7   9   1      301.12      294.61     35.06 o
  -7  10   1       54.09       40.91     15.19 o
  -6  10   1      158.10      191.96     22.72 o
  -5  10   1      173.80      151.28     17.91 o
  -4  10   1      205.27      176.21     19.03 o
  -3  10   1       53.71       48.29      8.49 o
  -2  10   1       46.24       55.06      8.11 o
  -1  10   1      128.65      151.79      9.90 o
   0  10   1      612.02      621.49     25.76 o
   1  10   1      196.16      193.04     16.48 o
   2  10   1     1128.22     1167.95     33.94 o
   3  10   1       81.04       80.03     10.48 o
   4  10   1      208.66      199.20     16.73 o
   5  10   1       19.52        0.00     11.82 o
   6  10   1       43.31       10.67     14.80 o
   7  10   1       44.52       64.13     27.76 o
  -6  11   1      131.90      109.28     19.06 o
  -5  11   1      911.17      940.26     42.78 o
  -4  11   1        4.19        5.48      8.48 o
  -3  11   1      241.65      256.50     19.35 o
  -2  11   1       25.74       25.80      8.79 o
  -1  11   1      897.35      893.29     43.40 o
   0  11   1       19.76       21.05     12.12 o
   1  11   1     2345.51     2340.32     61.79 o
   2  11   1        1.16        4.86      8.13 o
   3  11   1      824.78      839.63     31.04 o
   4  11   1       49.37       17.06     10.32 o
   5  11   1       49.38       46.52     13.27 o
   6  11   1        0.50        0.00     14.15 o
  -5  12   1       89.80       79.63     15.12 o
  -4  12   1       27.69       27.08     12.79 o
  -3  12   1      129.59      126.78     22.81 o
  -2  12   1       18.58       26.90     24.23 o
  -1  12   1      183.88      172.89     21.73 o
   0  12   1     1649.85     1564.94     59.58 o
   1  12   1      124.18      148.23     20.68 o
   2  12   1      228.73      263.63     27.23 o
   3  12   1      181.13      191.96     19.67 o
   4  12   1       24.64       10.36     10.82 o
   5  12   1       12.38        7.08     11.88 o
  -4  13   1      296.98      251.93     35.10 o
  -3  13   1      780.29      856.74     49.60 o
  -2  13   1      213.81      211.06     25.94 o
  -1  13   1     1222.91     1227.48     58.53 o
   0  13   1       33.08       25.00     12.24 o
   1  13   1       89.90       37.42     16.61 o
   2  13   1      129.08      172.88     24.71 o
   3  13   1      156.22      145.17     32.28 o
   4  13   1        0.88        0.00     17.35 o
  -3  14   1       33.37       35.11     16.64 o
  -2  14   1      335.49      342.62     33.06 o
  -1  14   1       57.07       48.49     17.93 o
   0  14   1      154.65      163.30     24.30 o
   1  14   1       37.01       26.70     14.71 o
   2  14   1      214.94      225.57     28.43 o
   3  14   1        1.37        0.62     14.24 o
  -1  15   1      440.82      446.87     37.56 o
   0  15   1       42.36       45.36     16.68 o
   1  15   1       76.08       72.68     25.46 o
  -9   0   2      202.57      178.81     25.40 o
  -8   0   2       16.07       43.34     23.29 o
  -7   0   2     1722.86     1613.97     54.37 o
  -6   0   2     1521.41     1548.84     44.27 o
  -5   0   2       16.72       28.20      7.61 o
  -4   0   2    11621.78    11783.35     90.89 o
  -3   0   2      170.31      214.65      8.42 o
  -2   0   2     5268.74     5443.91     37.77 o
  -1   0   2     5705.79     5950.54     59.88 o
   0   0   2      220.57      256.67      7.28 o
   1   0   2    26958.09    24915.71    120.35 o
   2   0   2    23684.32    23106.71     88.13 o
   3   0   2      109.10      179.71      8.21 o
   4   0   2     4663.92     4458.02     42.91 o
   5   0   2       35.01       41.02      4.25 o
   6   0   2      580.89      515.56     29.82 o
   7   0   2       79.08       55.67     13.71 o
   8   0   2      464.25      486.58     40.13 o
   9   0   2       98.76       92.69     21.93 o
  -9   1   2      164.70      169.81     21.33 o
  -8   1   2       35.51       17.92     10.90 o
  -7   1   2       86.63       93.21      9.76 o
  -6   1   2      579.64      559.17     20.44 o
  -5   1   2      427.66      456.01     11.04 o
  -4   1   2      100.18       96.84      5.88 o
  -3   1   2      891.23      878.99     11.56 o
  -2   1   2      811.28      806.11     11.15 o
  -1   1   2      439.12      492.03      6.86 o
   0   1   2    10821.03    10493.65     80.11 o
   1   1   2        8.70       19.15      1.57 o
   2   1   2     7848.99     8307.39     71.32 o
   3   1   2      570.16      574.18     11.14 o
   4   1   2       35.76       33.96      3.41 o
   5   1   2       60.89       51.47      4.11 o
   6   1   2      140.89      141.17     10.06 o
   7   1   2      154.25      134.94     14.15 o
   8   1   2      199.15      173.25     16.30 o
   9   1   2       84.36       71.88     13.02 o
  -9   2   2       97.07       85.33     14.18 o
  -8   2   2      538.53      537.56     28.59 o
  -7   2   2      398.97      390.12     17.47 o
  -6   2   2     1109.27     1106.74     22.48 o
  -5   2   2     2020.14     2019.26     31.43 o
  -4   2   2     3081.82     3083.37     30.67 o
  -3   2   2      301.33      287.53      8.98 o
  -2   2   2    11956.42    12122.27    112.34 o
  -1   2   2     6166.97     6494.71     39.62 o
   0   2   2    24339.74    21791.10    150.31 o
   1   2   2     6769.45     6795.66     61.19 o
   2   2   2     2689.39     2613.29     47.32 o
   3   2   2     1774.57     1803.70     21.16 o
   4   2   2     4175.50     4060.58     37.26 o
   5   2   2      558.80      647.34     11.29 o
   6   2   2     1021.68      994.37     25.47 o
   7   2   2       94.80       87.72     12.86 o
   8   2   2      558.73      562.72     30.20 o
   9   2   2        2.48        9.37     12.69 o
  -9   3   2        8.71       20.46     13.75 o
  -8   3   2       78.46       74.64     12.43 o
  -7   3   2        0.62        7.39      6.95 o
  -6   3   2      265.99      279.74     12.86 o
  -5   3   2      533.71      567.83     14.08 o
  -4   3   2       12.30       14.76      3.81 o
  -3   3   2      530.14      541.23     14.93 o
  -2   3   2        4.05        8.46      2.06 o
  -1   3   2      437.24      457.08      9.16 o
   0   3   2      440.35      478.79     10.12 o
   1   3   2      155.72      168.94      6.26 o
   2   3   2       26.75       23.18      3.94 o
   3   3   2     1470.01     1550.25     29.40 o
   4   3   2     3444.79     3628.73     43.14 o
   5   3   2      622.84      700.23     16.17 o
   6   3   2       20.05       18.29      6.19 o
   7   3   2        0.64        4.70      8.65 o
   8   3   2       92.08      119.13     18.15 o
   9   3   2       86.49       60.96     14.70 o
  -9   4   2      141.55      132.18     18.71 o
  -8   4   2      890.76      929.27     40.26 o
  -7   4   2      180.85      143.98     13.50 o
  -6   4   2      443.42      400.94     12.47 o
  -5   4   2       77.55       83.54      7.05 o
  -4   4   2     1009.45      972.65     20.90 o
  -3   4   2     5719.27     6152.62     52.14 o
  -2   4   2    24496.09    23964.19    107.01 o
  -1   4   2      148.94      140.13      6.32 o
   0   4   2    23871.13    21956.33     86.20 o
   1   4   2      421.71      441.65     11.25 o
   2   4   2     4271.73     4373.96     38.32 o
   3   4   2      918.87      867.02     24.11 o
   4   4   2       62.16       55.56      6.54 o
   5   4   2      951.21      939.66     22.66 o
   6   4   2     2713.18     2700.41     40.22 o
   7   4   2       79.35       63.98     12.09 o
   8   4   2      432.69      431.59     26.99 o
  -9   5   2       51.30       58.82     18.18 o
  -8   5   2       57.16       67.49     13.57 o
  -7   5   2       14.58       18.97      8.44 o
  -6   5   2        8.35        8.18      4.41 o
  -5   5   2      160.61      153.66      9.98 o
  -4   5   2      173.30      183.21     10.31 o
  -3   5   2     1073.77     1180.16     23.45 o
  -2   5   2      312.79      311.38      8.67 o
  -1   5   2       76.84       59.60      4.10 o
   0   5   2      262.97      278.21     10.23 o
   1   5   2      377.26      389.32     14.59 o
   2   5   2       30.46       34.97      3.65 o
   3   5   2      414.27      475.88     18.27 o
   4   5   2       37.08       40.98      6.50 o
   5   5   2      786.34      771.12     22.35 o
   6   5   2       24.80       19.31      4.91 o
   7   5   2       27.74       33.30      9.09 o
   8   5   2       26.43       12.67      8.96 o
  -8   6   2      148.12      163.53     22.94 o
  -7   6   2       76.06       68.91     10.62 o
  -6   6   2      546.43      501.02     19.80 o
  -5   6   2      313.22      304.16     14.15 o
  -4   6   2     3228.79     3198.86     43.45 o
  -3   6   2     1056.72     1048.36     20.74 o
  -2   6   2     9437.05     9349.04     69.20 o
  -1   6   2     3155.96     3339.07     45.89 o
   0   6   2    13469.27    13126.11    125.56 o
   1   6   2      231.14      231.98     12.42 o
   2   6   2     2023.51     1870.27     38.79 o
   3   6   2     1245.56     1280.70     29.59 o
   4   6   2     1773.58     1715.97     35.47 o
   5   6   2      477.08      502.51     18.80 o
   6   6   2      850.07      858.69     26.91 o
   7   6   2        1.55        1.84      8.12 o
   8   6   2       25.71       35.17     10.91 o
  -8   7   2       21.54       45.13     16.88 o
  -7   7   2       40.16       58.70     15.04 o
  -6   7   2      119.68      127.90     13.04 o
  -5   7   2       48.17       53.34      7.20 o
  -4   7   2       97.96      110.72      8.89 o
  -3   7   2      559.73      562.98     15.73 o
  -2   7   2     1186.91     1194.70     27.96 o
  -1   7   2     2060.73     2095.00     30.62 o
   0   7   2      167.68      161.62      8.63 o
   1   7   2       99.64      136.04     10.52 o
   2   7   2      233.04      184.09     13.76 o
   3   7   2       47.08       48.21      8.49 o
   4   7   2     1012.50     1012.13     30.05 o
   5   7   2      497.79      461.48     19.38 o
   6   7   2       52.30       57.80      7.72 o
   7   7   2      373.85      373.24     22.52 o
   8   7   2      125.04       87.41     19.54 o
  -8   8   2       45.90       55.60     17.46 o
  -7   8   2      489.75      527.09     35.59 o
  -6   8   2      996.17      976.25     35.73 o
  -5   8   2      469.51      440.34     22.90 o
  -4   8   2     2374.66     2356.43     39.07 o
  -3   8   2      262.57      250.42     10.10 o
  -2   8   2     1897.61     1810.01     39.93 o
  -1   8   2       17.60       21.73      4.47 o
   0   8   2     3604.48     3438.61     51.28 o
   1   8   2     5068.02     5087.41     64.02 o
   2   8   2     4118.64     4081.54     63.05 o
   3   8   2       19.17       17.65      6.42 o
   4   8   2     2504.30     2425.49     47.65 o
   5   8   2        5.40       10.76      8.83 o
   6   8   2        8.34       20.89      9.02 o
   7   8   2       24.68       28.44     11.43 o
  -7   9   2      414.46      405.99     33.16 o
  -6   9   2      114.43      112.49     15.42 o
  -5   9   2       20.09       30.55     10.96 o
  -4   9   2       33.86       32.49      7.66 o
  -3   9   2      350.67      373.66     18.60 o
  -2   9   2      136.59      135.05     12.38 o
  -1   9   2      595.14      618.47     15.78 o
   0   9   2      136.09      141.20     12.67 o
   1   9   2      339.71      352.37     18.01 o
   2   9   2       14.40       18.30      7.15 o
   3   9   2      275.98      272.01     16.99 o
   4   9   2      157.35      164.78     13.67 o
   5   9   2      198.80      205.33     16.03 o
   6   9   2       19.17       22.26      9.71 o
   7   9   2       70.14       90.55     23.39 o
  -7  10   2      223.16      215.99     27.74 o
  -6  10   2      658.97      657.10     39.94 o
  -5  10   2      951.49      838.07     36.63 o
  -4  10   2      910.61      949.96     40.79 o
  -3  10   2       68.87       78.97     10.06 o
  -2  10   2      656.01      639.61     26.36 o
  -1  10   2     1577.90     1642.79     39.62 o
   0  10   2      268.45      270.89     17.61 o
   1  10   2      288.59      278.24     19.81 o
   2  10   2     5044.33     5096.94     83.82 o
   3  10   2      244.42      261.10     17.91 o
   4  10   2      448.37      517.74     23.22 o
   5  10   2       24.76        9.69     11.66 o
   6  10   2       73.70       70.11     16.83 o
  -6  11   2       51.24       45.21     13.94 o
  -5  11   2     1154.76     1157.14     53.97 o
  -4  11   2       12.06       10.04      9.85 o
  -3  11   2       12.79       26.12      7.62 o
  -2  11   2        8.53        1.46     10.65 o
  -1  11   2       51.37       47.19     11.60 o
   0  11   2      614.59      631.77     38.37 o
   1  11   2      490.62      492.70     26.65 o
   2  11   2      107.78      111.01     12.34 o
   3  11   2      749.34      754.36     30.45 o
   4  11   2       89.72       90.74     16.31 o
   5  11   2       80.80       68.72     15.96 o
   6  11   2       34.15       14.78     15.61 o
  -5  12   2       86.08       94.33     16.38 o
  -4  12   2      389.31      360.35     28.78 o
  -3  12   2     1379.74     1282.88     51.87 o
  -2  12   2      124.45      106.64     19.49 o
  -1  12   2       16.91        1.96     11.16 o
   0  12   2     1144.23     1186.67     52.08 o
   1  12   2       74.86       64.46     15.71 o
   2  12   2      175.03      212.98     24.13 o
   3  12   2       30.34       21.15     10.48 o
   4  12   2      643.82      653.44     41.09 o
   5  12   2       55.79       42.18     14.27 o
  -4  13   2       25.93        8.16     13.11 o
  -3  13   2      925.92      968.34     47.39 o
  -2  13   2       85.53      107.17     19.36 o
  -1  13   2      223.53      207.51     24.79 o
   0  13   2        1.60       10.83     14.74 o
   1  13   2      310.76      306.13     29.66 o
   2  13   2       37.72       39.11     15.43 o
   3  13   2      639.25      635.77     43.80 o
   4  13   2        6.70        9.16     15.84 o
  -3  14   2      544.89      471.75     39.29 o
  -2  14   2      475.07      434.82     45.20 o
  -1  14   2       77.63       62.70     22.41 o
   0  14   2      228.47      242.23     27.51 o
   1  14   2       73.05       88.95     21.45 o
   2  14   2      188.55      197.59     26.38 o
   3  14   2       85.57      102.76     20.25 o
  -1  15   2      421.84      480.56     39.08 o
   0  15   2       25.32       13.55     15.38 o
  -9   1   3      358.23      371.63     25.91 o
  -8   1   3      156.27      126.98     14.95 o
  -7   1   3      299.44      327.61     16.36 o
  -6   1   3     1331.67     1320.68     21.96 o
  -5   1   3     5983.64     5856.15     45.79 o
  -4   1   3     8487.56     8690.02     42.02 o
  -3   1   3     7135.56     6674.84     47.25 o
  -2   1   3     7361.89     7622.71     65.62 o
  -1   1   3     1385.69     1381.14     15.05 o
   0   1   3     3791.13     3813.20     32.19 o
   1   1   3    16609.81    16419.37    160.62 o
   2   1   3    12186.22    11961.48     62.13 o
   3   1   3     8141.06     8257.21     51.30 o
   4   1   3      271.63      240.73      9.30 o
   5   1   3     2457.35     2537.17     31.44 o
   6   1   3       33.76       31.01      5.78 o
   7   1   3       13.56        9.20      9.25 o
   8   1   3       53.63       57.91     11.01 o
   9   1   3       10.13        0.00     11.95 o
  -9   2   3      167.53      192.88     19.01 o
  -8   2   3       41.27       49.03     12.39 o
  -7   2   3       14.10       14.61      6.19 o
  -6   2   3       44.87       43.24      5.52 o
  -5   2   3      508.09      522.32     12.05 o
  -4   2   3      596.14      592.30     13.72 o
  -3   2   3     1579.44     1726.20     22.37 o
  -2   2   3     3029.63     3219.06     64.03 o
  -1   2   3        0.54        3.38      2.47 o
   0   2   3     1231.67     1201.44     21.11 o
   1   2   3     3917.34     4072.72     52.82 o
   2   2   3     3144.13     3343.46     48.02 o
   3   2   3      622.28      652.01     13.07 o
   4   2   3     1081.26     1080.23     15.76 o
   5   2   3        0.57        2.38      5.68 o
   6   2   3       12.94       30.25      6.37 o
   7   2   3       61.64       37.39      9.96 o
   8   2   3      102.81      109.06     14.11 o
   9   2   3       14.85       14.84     12.69 o
  -9   3   3       10.56       33.82     11.78 o
  -8   3   3        6.76        6.65      8.97 o
  -7   3   3     2895.22     2953.93     70.22 o
  -6   3   3     1956.54     1931.45     35.85 o
  -5   3   3      599.65      536.34     16.36 o
  -4   3   3     3047.65     3132.38     42.88 o
  -3   3   3     4135.74     4348.57     56.64 o
  -2   3   3     5414.48     5720.92     50.34 o
  -1   3   3    12395.91    12180.84     60.74 o
   0   3   3     4001.94     3862.22     41.17 o
   1   3   3     3383.71     3329.69     35.01 o
   2   3   3       33.63       23.79      4.14 o
   3   3   3     8922.62     9038.26     73.70 o
   4   3   3     4663.16     4839.11     55.87 o
   5   3   3      442.85      410.75     12.53 o
   6   3   3      304.85      342.28     16.73 o
   7   3   3      551.34      563.09     26.75 o
   8   3   3       19.67       19.32     12.18 o
  -9   4   3        0.14        1.51     12.51 o
  -8   4   3      117.29      107.10     14.95 o
  -7   4   3      109.72       83.86     10.72 o
  -6   4   3      168.24      155.23      8.80 o
  -5   4   3       72.50       59.18      6.09 o
  -4   4   3      855.54     1005.41     22.56 o
  -3   4   3      740.57      854.68     16.26 o
  -2   4   3       44.40       56.01      3.94 o
  -1   4   3     2216.90     2374.92     27.35 o
   0   4   3       60.90       64.31      5.00 o
   1   4   3     1982.18     2013.09     24.17 o
   2   4   3      689.41      725.20     18.90 o
   3   4   3     3137.90     3277.93     54.13 o
   4   4   3      211.33      236.05     13.97 o
   5   4   3      134.90      138.28     11.83 o
   6   4   3        2.40        6.32      4.07 o
   7   4   3        1.74        7.00      9.11 o
   8   4   3        2.47       16.53     15.66 o
  -9   5   3      172.83      191.39     25.26 o
  -8   5   3      415.57      380.87     32.05 o
  -7   5   3      626.98      659.17     27.67 o
  -6   5   3      203.83      175.85     10.85 o
  -5   5   3     2841.29     2843.07     40.10 o
  -4   5   3     1601.12     1694.04     31.29 o
  -3   5   3      212.05      214.59      9.13 o
  -2   5   3     3128.49     3122.81     44.93 o
  -1   5   3     8197.74     8705.35     61.96 o
   0   5   3     2395.68     2471.29     28.51 o
   1   5   3     7911.05     7494.45     47.66 o
   2   5   3       13.37       26.80      4.16 o
   3   5   3      760.68      675.30     23.02 o
   4   5   3     1063.43     1000.78     29.43 o
   5   5   3     1566.09     1575.98     36.12 o
   6   5   3     2126.43     2122.52     38.01 o
   7   5   3     1169.84     1241.60     38.48 o
   8   5   3        8.31       10.24      9.53 o
  -8   6   3       69.78      101.02     19.61 o
  -7   6   3      121.46      149.98     17.57 o
  -6   6   3      474.73      500.54     18.65 o
  -5   6   3      195.94      157.24     10.23 o
  -4   6   3        2.72        1.52      4.52 o
  -3   6   3       31.61       42.24      6.33 o
  -2   6   3       78.43      135.37     10.71 o
  -1   6   3     2628.80     2767.21     63.14 o
   0   6   3     3645.68     3860.99     54.82 o
   1   6   3       11.67       21.16      5.47 o
   2   6   3      323.45      307.91     10.02 o
   3   6   3        5.58        3.05      3.92 o
   4   6   3       50.49       55.23      9.00 o
   5   6   3      641.70      599.75     22.86 o
   6   6   3       62.44       59.54      8.71 o
   7   6   3        0.44        0.00      8.20 o
   8   6   3      194.28      165.82     16.50 o
  -8   7   3      501.12      469.84     36.96 o
  -7   7   3      403.60      456.93     31.74 o
  -6   7   3      237.79      243.49     16.20 o
  -5   7   3      978.71      987.20     31.94 o
  -4   7   3      310.91      273.51     11.67 o
  -3   7   3     3300.23     3394.97     59.76 o
  -2   7   3     2999.11     2974.24     36.62 o
  -1   7   3      461.18      403.77     18.35 o
   0   7   3      171.66      136.27     11.91 o
   1   7   3     4628.57     4630.77     59.42 o
   2   7   3     1329.85     1316.66     33.13 o
   3   7   3     2512.42     2570.87     46.03 o
   4   7   3      380.99      405.59     19.77 o
   5   7   3     1253.31     1206.41     31.75 o
   6   7   3      126.76      133.36     13.11 o
   7   7   3      200.17      198.94     16.43 o
   8   7   3      227.29      233.84     18.92 o
  -8   8   3      103.97      126.15     21.95 o
  -7   8   3       22.00       22.49     10.56 o
  -6   8   3      108.73      110.44     12.10 o
  -5   8   3       14.64        1.90      7.73 o
  -4   8   3       36.82       34.63      8.21 o
  -3   8   3       24.96       21.36      6.69 o
  -2   8   3      967.96     1068.43     26.47 o
  -1   8   3      377.06      364.60     23.51 o
   0   8   3     2972.74     3033.29     49.75 o
   1   8   3      325.54      288.76     16.38 o
   2   8   3      510.84      467.65     22.77 o
   3   8   3       48.12       57.77     10.57 o
   4   8   3       54.56       50.53     10.16 o
   5   8   3      189.24      177.17     14.92 o
   6   8   3      194.82      192.61     17.18 o
   7   8   3       81.32       67.32     13.78 o
  -7   9   3       12.97       25.56      9.98 o
  -6   9   3      494.49      514.24     26.74 o
  -5   9   3     1350.53     1396.04     42.36 o
  -4   9   3     1356.97     1301.09     38.65 o
  -3   9   3     1832.64     1795.48     40.19 o
  -2   9   3       95.50       89.10      8.91 o
  -1   9   3     1123.09      998.33     27.72 o
   0   9   3      944.77      981.98     34.07 o
   1   9   3      810.31      797.64     28.36 o
   2   9   3     1886.73     1960.66     62.67 o
   3   9   3     2437.91     2338.17     55.65 o
   4   9   3       16.83       25.77      8.99 o
   5   9   3      844.28      912.17     33.36 o
   6   9   3        0.46        0.00      9.07 o
   7   9   3       65.79       70.58     17.57 o
  -7  10   3       70.46       57.36     13.58 o
  -6  10   3       10.62       19.58      9.90 o
  -5  10   3       24.81       31.34      9.89 o
  -4  10   3      348.79      382.95     20.82 o
  -3  10   3       57.60       68.32      9.65 o
  -2  10   3      875.56      860.76     37.23 o
  -1  10   3        9.25        4.72      7.04 o
   0  10   3      505.07      521.13     24.64 o
   1  10   3      106.80       92.96     10.80 o
   2  10   3      400.59      389.34     21.32 o
   3  10   3      565.57      543.01     25.67 o
   4  10   3      410.07      342.13     23.50 o
   5  10   3        0.86        5.44      7.70 o
   6  10   3        9.51        0.07     24.90 o
  -6  11   3      306.72      319.85     29.14 o
  -5  11   3       56.07       75.96     12.72 o
  -4  11   3      525.00      569.91     26.07 o
  -3  11   3     2016.57     1976.38     59.74 o
  -2  11   3      472.53      443.32     29.59 o
  -1  11   3     1909.40     1777.88     55.04 o
   0  11   3     1577.40     1543.14     43.48 o
   1  11   3       44.85       48.95     11.29 o
   2  11   3       55.89       58.32     10.44 o
   3  11   3      896.53      954.45     35.01 o
   4  11   3      113.35      148.40     16.90 o
   5  11   3      608.94      618.93     39.96 o
   6  11   3        5.98       34.40     16.81 o
  -5  12   3       96.85      111.07     19.14 o
  -4  12   3      935.36      860.59     43.02 o
  -3  12   3        0.82        3.36     10.21 o
  -2  12   3      374.97      385.64     28.45 o
  -1  12   3       31.07       38.74     12.90 o
   0  12   3      200.31      175.49     22.18 o
   1  12   3      701.55      698.60     49.81 o
   2  12   3      168.91      156.76     15.19 o
   3  12   3      257.76      256.41     19.66 o
   4  12   3      246.89      207.05     24.43 o
   5  12   3        9.25       13.71     12.05 o
  -4  13   3      159.33      119.69     25.01 o
  -3  13   3      295.88      290.22     26.69 o
  -2  13   3     1410.91     1331.90     53.75 o
  -1  13   3      700.55      694.60     42.02 o
   0  13   3      162.92      177.77     31.99 o
   1  13   3      857.85      953.61     61.12 o
   2  13   3       85.97       92.69     19.04 o
   3  13   3       54.90        0.32     15.48 o
   4  13   3        0.86        0.00     17.60 o
  -3  14   3        3.88        0.30     14.22 o
  -2  14   3     1022.22      982.90     52.98 o
  -1  14   3      261.38      223.94     26.05 o
   0  14   3       39.85       33.80     13.56 o
   1  14   3      149.61      210.17     26.74 o
   2  14   3       58.54      120.73     25.81 o
   3  14   3       58.60       49.72     16.42 o
  -9   0   4       24.23        0.00     12.55 o
  -8   0   4      175.82      205.30     21.01 o
  -7   0   4      720.80      625.05     33.65 o
  -6   0   4      232.17      244.32     20.25 o
  -5   0   4      117.78      113.37      9.36 o
  -4   0   4     1221.56     1243.30     28.83 o
  -3   0   4     4726.36     4656.45     42.25 o
  -2   0   4    16379.57    16392.41    141.51 o
  -1   0   4       49.29       62.14      3.48 o
   0   0   4    27911.15    24179.43    183.49 o
   1   0   4     3971.90     4025.92     54.40 o
   2   0   4      741.14      789.87     16.13 o
   3   0   4     2161.76     1931.70     33.60 o
   4   0   4     1385.42     1415.95     31.48 o
   5   0   4      494.52      478.03     19.90 o
   6   0   4     3576.06     3622.90     72.61 o
   7   0   4       98.89       89.11     14.42 o
   8   0   4       49.43       41.28     16.61 o
  -9   1   4        1.55        9.35     18.81 o
  -8   1   4       91.24       92.08      9.69 o
  -7   1   4       14.46        4.29      5.23 o
  -6   1   4        7.59        7.09      5.38 o
  -5   1   4      589.85      576.12     14.09 o
  -4   1   4        9.20        3.47      2.66 o
  -3   1   4     2684.21     2864.19     26.73 o
  -2   1   4       62.78       58.58      3.81 o
  -1   1   4      859.98      939.11     11.31 o
   0   1   4      308.50      337.88      8.77 o
   1   1   4      437.13      472.60     10.03 o
   2   1   4       40.64       43.46      3.06 o
   3   1   4        4.25        3.45      3.07 o
   4   1   4      911.12      833.69     17.33 o
   5   1   4      184.65      195.89     11.03 o
   6   1   4      172.67      178.21     11.12 o
   7   1   4       72.46       68.88     10.72 o
   8   1   4       14.24       23.62     10.66 o
  -9   2   4      977.77      934.62     42.84 o
  -8   2   4       58.01       90.96     11.08 o
  -7   2   4       25.10       17.45      6.70 o
  -6   2   4       81.58       73.30      8.68 o
  -5   2   4     1216.01     1143.31     20.85 o
  -4   2   4     4294.71     4471.15     42.12 o
  -3   2   4     1018.88     1037.15     21.11 o
  -2   2   4    12819.34    12334.58     85.52 o
  -1   2   4     6551.38     6480.58     56.86 o
   0   2   4     3633.43     3662.09     53.31 o
   1   2   4      222.12      204.04     10.34 o
   2   2   4     5563.01     5527.41     72.53 o
   3   2   4     2360.58     2316.33     28.74 o
   4   2   4     3291.29     3201.11     45.50 o
   5   2   4      278.83      258.91     13.11 o
   6   2   4      877.78      912.17     24.39 o
   7   2   4      128.64      132.45     14.98 o
   8   2   4      365.59      357.97     26.49 o
  -9   3   4        0.32        7.24     12.74 o
  -8   3   4      218.03      212.39     16.01 o
  -7   3   4        0.63        4.67      6.63 o
  -6   3   4       32.65       30.91      4.55 o
  -5   3   4       20.34       17.87      4.36 o
  -4   3   4      109.54      127.37      7.29 o
  -3   3   4       48.04       60.66      4.61 o
  -2   3   4      273.52      284.57     17.67 o
  -1   3   4     5351.72     5317.54     40.60 o
   0   3   4      102.62       86.75      7.00 o
   1   3   4     3393.06     3422.30     39.67 o
   2   3   4       77.67       66.24      6.39 o
   3   3   4     2695.58     2926.96     44.05 o
   4   3   4      747.38      734.65     18.54 o
   5   3   4     1099.07     1080.15     22.80 o
   6   3   4       21.50       40.92      8.62 o
   7   3   4       29.55       29.95     10.85 o
   8   3   4       14.84       15.85     11.32 o
  -9   4   4       41.23       62.76     17.61 o
  -8   4   4      112.02       84.79     10.36 o
  -7   4   4     1884.69     1864.08     42.37 o
  -6   4   4      967.61      962.53     22.31 o
  -5   4   4      420.26      401.24     17.96 o
  -4   4   4     1617.29     1568.84     26.97 o
  -3   4   4      716.04      786.34     12.63 o
  -2   4   4     3048.89     3025.67     63.02 o
  -1   4   4     4544.69     4428.22     66.82 o
   0   4   4     4494.21     4381.93     38.12 o
   1   4   4     8495.56     8147.64     59.73 o
   2   4   4     3560.16     3516.61     44.38 o
   3   4   4      427.17      461.14     19.71 o
   4   4   4     3886.90     3788.16     70.39 o
   5   4   4      424.69      431.62     20.85 o
   6   4   4      444.02      426.38     21.01 o
   7   4   4      153.25      165.90     16.83 o
   8   4   4      333.06      347.12     23.64 o
  -9   5   4        1.20       27.36     14.40 o
  -8   5   4       21.58       15.96      8.84 o
  -7   5   4        0.99        3.16     11.30 o
  -6   5   4      570.04      532.62     17.67 o
  -5   5   4      337.18      333.67     14.98 o
  -4   5   4      467.60      494.19     16.26 o
  -3   5   4      344.75      385.66     12.68 o
  -2   5   4      569.04      712.87     25.22 o
  -1   5   4      675.13      776.73     15.05 o
   0   5   4      375.57      453.83     14.16 o
   1   5   4     4419.22     4490.08     40.33 o
   2   5   4       15.00        6.02      3.28 o
   3   5   4      149.24      159.44     14.31 o
   4   5   4        5.40       12.64      6.15 o
   5   5   4      216.58      182.39     14.33 o
   6   5   4      184.92      189.57     15.11 o
   7   5   4       42.07       44.04     10.29 o
   8   5   4       24.89       20.77      9.30 o
  -8   6   4       98.44       98.90     14.46 o
  -7   6   4      581.93      560.76     28.63 o
  -6   6   4       86.46      100.64     10.72 o
  -5   6   4     1525.32     1525.47     30.98 o
  -4   6   4     1184.43     1097.25     34.29 o
  -3   6   4      617.73      585.42     28.84 o
  -2   6   4      258.95      185.89     14.58 o
  -1   6   4     3978.77     3937.44     42.82 o
   0   6   4     4457.99     4412.65     42.80 o
   1   6   4     2056.45     1915.93     25.99 o
   2   6   4     5397.10     5295.80     51.81 o
   3   6   4      830.46      836.14     26.44 o
   4   6   4      281.87      282.96     17.57 o
   5   6   4      118.45       94.99     10.25 o
   6   6   4     1058.36     1013.41     32.62 o
   7   6   4      178.63      214.06     17.21 o
   8   6   4      493.39      466.52     27.65 o
  -8   7   4       18.03       14.65     12.71 o
  -7   7   4       56.25       46.85     13.02 o
  -6   7   4      236.54      239.11     16.08 o
  -5   7   4     1175.82     1184.71     35.43 o
  -4   7   4      155.41      126.53     13.13 o
  -3   7   4       53.65       74.47      9.58 o
  -2   7   4       88.01       83.26     11.13 o
  -1   7   4       13.40       33.48      8.94 o
   0   7   4      194.94      181.81     13.89 o
   1   7   4     1462.21     1488.80     35.00 o
   2   7   4      208.71      206.14      9.11 o
   3   7   4      222.37      223.33     13.54 o
   4   7   4      426.51      405.07     20.65 o
   5   7   4       31.92       19.16      6.42 o
   6   7   4      411.84      383.66     20.63 o
   7   7   4       58.96       35.28      9.77 o
  -8   8   4       54.48       65.81     14.99 o
  -7   8   4      200.73      164.56     17.15 o
  -6   8   4       59.95       58.82      9.55 o
  -5   8   4      433.57      415.46     22.58 o
  -4   8   4       57.73       71.08     10.68 o
  -3   8   4     2918.54     2754.92     64.65 o
  -2   8   4     2452.45     2456.91     60.72 o
  -1   8   4      552.05      551.37     28.44 o
   0   8   4     1862.55     1827.49     39.87 o
   1   8   4      875.82      938.72     29.51 o
   2   8   4      923.71      924.46     30.48 o
   3   8   4      736.42      754.64     31.73 o
   4   8   4     1033.06     1005.51     35.31 o
   5   8   4      198.02      230.34     16.09 o
   6   8   4      516.11      532.78     28.35 o
   7   8   4       19.99        4.31     11.15 o
  -7   9   4      262.69      256.61     21.37 o
  -6   9   4      189.79      220.82     17.64 o
  -5   9   4      171.20      185.38     16.83 o
  -4   9   4       81.85       81.36     10.74 o
  -3   9   4      426.05      442.53     28.70 o
  -2   9   4       65.99       72.94     12.92 o
  -1   9   4       84.78       75.87      8.15 o
   0   9   4      147.37      141.39     12.18 o
   1   9   4      135.17      143.27     12.80 o
   2   9   4      868.73      874.10     33.13 o
   3   9   4     1799.91     1797.52     49.59 o
   4   9   4      111.64      134.33     16.93 o
   5   9   4       14.19       12.26      7.69 o
   6   9   4        9.16       24.80     11.08 o
   7   9   4       35.62       12.87     12.16 o
  -7  10   4       74.67       85.27     14.97 o
  -6  10   4        4.62        6.69      8.14 o
  -5  10   4      849.84      824.67     34.23 o
  -4  10   4       94.02       99.90     11.71 o
  -3  10   4      299.06      295.60     23.42 o
  -2  10   4     2100.49     1999.81     61.62 o
  -1  10   4      706.48      697.62     36.41 o
   0  10   4     1061.61     1109.76     38.57 o
   1  10   4      148.91      153.49     14.24 o
   2  10   4      173.50      197.07     17.35 o
   3  10   4      862.31      914.71     36.61 o
   4  10   4      868.71      896.14     37.36 o
   5  10   4      307.74      353.81     22.71 o
   6  10   4      255.73      272.42     28.28 o
  -6  11   4        7.64       20.87     14.13 o
  -5  11   4      125.85      138.43     16.50 o
  -4  11   4      224.82      281.89     22.95 o
  -3  11   4      455.32      443.05     29.58 o
  -2  11   4      243.23      218.95     21.13 o
  -1  11   4       11.07        9.87      6.97 o
   0  11   4     1159.64     1141.88     43.55 o
   1  11   4      412.02      376.24     21.58 o
   2  11   4      155.43      156.88     15.34 o
   3  11   4       18.34        6.13      7.84 o
   4  11   4       50.38       50.67     11.02 o
   5  11   4      465.51      440.46     40.80 o
  -5  12   4      140.32      147.55     21.68 o
  -4  12   4      239.19      232.01     26.13 o
  -3  12   4      416.40      396.35     29.82 o
  -2  12   4      172.55      154.67     18.90 o
  -1  12   4       10.92       17.65     11.77 o
   0  12   4      995.98      957.60     43.47 o
   1  12   4      809.84      827.34     43.64 o
   2  12   4      532.97      527.32     27.60 o
   3  12   4      376.92      384.16     24.98 o
   4  12   4       80.12       91.81     17.54 o
   5  12   4       17.13       20.36     13.84 o
  -4  13   4      291.78      319.53     32.24 o
  -3  13   4        6.58       17.79     12.88 o
  -2  13   4       10.82        1.48     12.95 o
  -1  13   4      809.52      757.42     40.04 o
   0  13   4        3.22       17.35     13.98 o
   1  13   4      129.43      123.52     22.56 o
   2  13   4       22.06       26.90     14.44 o
   3  13   4       72.54       68.65     22.19 o
   4  13   4       58.26       35.03     16.84 o
  -3  14   4        7.87        0.00     13.97 o
  -2  14   4       21.89       16.01     16.90 o
  -1  14   4      475.22      473.07     37.04 o
   0  14   4      241.12      243.23     26.91 o
   1  14   4      146.61      178.53     24.56 o
   2  14   4      629.39      743.62     48.11 o
  -9   1   5      256.10      247.03     38.37 o
  -8   1   5      991.25      959.07     31.68 o
  -7   1   5      680.30      716.77     23.97 o
  -6   1   5     1810.73     1870.17     32.73 o
  -5   1   5      146.71      132.33      7.61 o
  -4   1   5     5175.65     5429.70     41.04 o
  -3   1   5       37.71       88.64      4.91 o
  -2   1   5    11283.40    11282.35     36.96 o
  -1   1   5     4148.77     3853.24     54.06 o
   0   1   5     4198.88     4159.41     51.79 o
   1   1   5     4347.80     4281.21     34.22 o
   2   1   5     4769.54     4875.35     36.39 o
   3   1   5      515.97      524.22     10.44 o
   4   1   5     3802.87     3902.48     38.86 o
   5   1   5      723.27      777.81     19.56 o
   6   1   5      621.11      673.21     21.49 o
   7   1   5      662.82      643.61     25.86 o
   8   1   5        5.51       12.42      9.65 o
  -9   2   5      486.17      508.39     35.29 o
  -8   2   5        1.50        2.38      7.64 o
  -7   2   5       89.48      108.23     10.05 o
  -6   2   5      543.40      549.26     18.84 o
  -5   2   5       92.68      144.49      8.21 o
  -4   2   5      539.50      595.02     13.95 o
  -3   2   5       88.71      143.98      8.01 o
  -2   2   5      160.02      178.97      8.65 o
  -1   2   5      562.73      558.62     14.00 o
   0   2   5     4895.34     5121.23     48.34 o
   1   2   5      109.14       85.37      6.18 o
   2   2   5        1.77        0.67      2.89 o
   3   2   5      356.91      379.25     10.03 o
   4   2   5       87.65       95.49      6.17 o
   5   2   5      405.85      388.45     15.86 o
   6   2   5        2.56       13.45      6.96 o
   7   2   5       51.45       37.30      8.71 o
   8   2   5       36.90       36.68     10.18 o
  -9   3   5       57.29      110.63     19.63 o
  -8   3   5      951.64      957.45     39.69 o
  -7   3   5      352.95      416.77     21.15 o
  -6   3   5     2461.53     2438.92     40.90 o
  -5   3   5      633.28      581.29     19.57 o
  -4   3   5     7083.09     7133.72     42.60 o
  -3   3   5     1423.71     1318.52     23.78 o
  -2   3   5     3261.58     3441.73     68.17 o
  -1   3   5      553.60      500.59     12.04 o
   0   3   5    11969.12    11876.91     83.98 o
   1   3   5     1735.71     1710.81     33.50 o
   2   3   5     3804.61     3601.63     43.29 o
   3   3   5     1831.42     1779.34     30.09 o
   4   3   5      890.91      850.51     20.50 o
   5   3   5      713.50      674.87     22.16 o
   6   3   5      259.07      259.99     14.82 o
   7   3   5        5.77        3.36     10.07 o
   8   3   5       83.13       83.44     14.51 o
  -9   4   5       41.43       47.05     16.22 o
  -8   4   5       93.20       97.43     13.95 o
  -7   4   5      874.07      896.78     34.30 o
  -6   4   5       84.12       84.06      9.53 o
  -5   4   5      680.48      699.38     26.24 o
  -4   4   5        7.33        5.32      1.99 o
  -3   4   5      783.89      947.14     19.89 o
  -2   4   5     2625.36     2884.74     37.63 o
  -1   4   5       44.85       29.79      4.22 o
   0   4   5      532.68      559.53     16.99 o
   1   4   5       33.91       37.98      5.77 o
   2   4   5       10.08       13.93      4.46 o
   3   4   5       42.44       47.63      6.62 o
   4   4   5        6.43       14.74      6.27 o
   5   4   5       16.92       24.59      7.22 o
   6   4   5       66.93       54.52      8.91 o
   7   4   5       17.93        5.43      9.36 o
   8   4   5        1.44        0.00     10.31 o
  -9   5   5       34.58       62.83     18.56 o
  -8   5   5      134.45      165.85     20.04 o
  -7   5   5       35.12       39.17     10.23 o
  -6   5   5     5689.12     5643.83     64.39 o
  -5   5   5     1675.95     1660.51     34.11 o
  -4   5   5     2721.84     2649.62     24.95 o
  -3   5   5     2098.07     2199.17     49.41 o
  -2   5   5     7076.17     7340.17     70.28 o
  -1   5   5       78.53       77.43      5.72 o
   0   5   5     2770.79     2743.77     33.97 o
   1   5   5      817.19      735.87     18.85 o
   2   5   5     4559.63     4276.22     52.67 o
   3   5   5     4496.34     4320.99     57.82 o
   4   5   5      716.87      689.91     25.45 o
   5   5   5      155.13      155.65     14.07 o
   6   5   5        3.71        0.00      8.68 o
   7   5   5       32.33       31.81     10.18 o
   8   5   5      156.46      166.96     18.39 o
  -8   6   5       19.20       16.21     12.23 o
  -7   6   5       37.36       44.05     11.09 o
  -6   6   5       78.93       66.12     10.28 o
  -5   6   5     1361.01     1431.32     45.90 o
  -4   6   5     1015.27     1044.29     38.37 o
  -3   6   5      435.51      427.03     14.73 o
  -2   6   5      528.34      590.19     26.15 o
  -1   6   5      504.64      543.90     17.19 o
   0   6   5      176.10      227.36     11.40 o
   1   6   5     1292.06     1371.36     24.19 o
   2   6   5        5.84       12.50      5.28 o
   3   6   5      413.84      367.90     17.50 o
   4   6   5       36.23       52.66      9.58 o
   5   6   5      180.45      162.11     13.19 o
   6   6   5       70.75       62.20      9.93 o
   7   6   5        4.47        0.69      8.31 o
  -8   7   5      427.11      416.64     29.60 o
  -7   7   5      144.38      158.95     15.17 o
  -6   7   5      636.77      655.22     26.51 o
  -5   7   5      431.54      468.55     29.28 o
  -4   7   5     7839.92     7812.77    200.05 o
  -3   7   5     1063.31     1052.69     36.50 o
  -2   7   5     1695.25     1684.20     46.47 o
  -1   7   5      481.87      420.25     13.44 o
   0   7   5     3332.79     3101.83     39.13 o
   1   7   5     2004.51     2016.44     28.61 o
   2   7   5     1670.62     1675.04     25.40 o
   3   7   5       20.20       24.13      7.43 o
   4   7   5      257.44      247.57     16.68 o
   5   7   5      774.63      790.61     27.86 o
   6   7   5      283.46      299.32     18.89 o
   7   7   5       22.27       11.29     14.56 o
  -8   8   5        2.05        4.75     12.74 o
  -7   8   5      111.79      122.35     15.30 o
  -6   8   5      205.63      228.12     16.97 o
  -5   8   5       43.32       45.22     12.18 o
  -4   8   5      354.07      407.65     27.30 o
  -3   8   5      251.57      300.29     22.22 o
  -2   8   5      750.95      774.08     34.11 o
  -1   8   5      137.87      143.08      9.05 o
   0   8   5      152.29      159.59     14.30 o
   1   8   5     2418.02     2296.07     47.45 o
   2   8   5       89.48       67.37     10.25 o
   3   8   5      235.27      207.03     18.90 o
   4   8   5       86.08       73.84      9.79 o
   5   8   5        2.51        0.00     10.60 o
   6   8   5      169.08      191.33     21.46 o
   7   8   5       45.25       61.13     15.19 o
  -7   9   5      141.35      181.19     24.88 o
  -6   9   5      418.59      410.92     25.61 o
  -5   9   5      146.61      143.15     16.76 o
  -4   9   5      834.53      903.30     41.97 o
  -3   9   5        5.52       18.84      8.98 o
  -2   9   5     6417.79     6102.60    101.01 o
  -1   9   5     2175.29     2092.16     58.63 o
   0   9   5      746.16      720.55     27.49 o
   1   9   5       12.77       16.42      7.91 o
   2   9   5      157.36      175.68     14.86 o
   3   9   5      504.30      535.63     28.36 o
   4   9   5      726.86      803.25     39.29 o
   5   9   5       80.39       83.17     14.01 o
   6   9   5      388.71      402.44     26.13 o
  -7  10   5        0.81       10.73     11.20 o
  -6  10   5       85.49       67.08     13.85 o
  -5  10   5       46.91       60.14     12.49 o
  -4  10   5      224.37      241.93     19.15 o
  -3  10   5       25.52       43.80     12.91 o
  -2  10   5       75.20      100.49     15.46 o
  -1  10   5     1302.62     1302.22     49.41 o
   0  10   5      724.08      688.84     27.89 o
   1  10   5      901.55      884.80     34.88 o
   2  10   5      162.34      165.39     15.45 o
   3  10   5       38.31       25.65     10.96 o
   4  10   5        1.55        8.69     10.55 o
   5  10   5        2.55        5.69      8.03 o
   6  10   5       18.81       12.52      9.86 o
  -6  11   5      132.08      131.57     24.14 o
  -5  11   5       13.06       14.43     10.22 o
  -4  11   5      849.49      846.61     57.12 o
  -3  11   5       65.80       77.56     14.59 o
  -2  11   5      979.48      937.25     44.83 o
  -1  11   5       13.49       19.49     10.66 o
   0  11   5     1178.25     1235.62     44.66 o
   1  11   5      939.52      974.45     42.75 o
   2  11   5       45.18       49.92     10.38 o
   3  11   5       76.52       69.56     13.40 o
   4  11   5      806.24      829.18     38.06 o
   5  11   5      192.50      231.23     22.34 o
  -5  12   5       42.98       37.83     14.77 o
  -4  12   5        4.76        9.41     12.94 o
  -3  12   5      596.45      599.82     35.53 o
  -2  12   5      525.21      495.97     31.88 o
  -1  12   5      533.74      508.94     32.23 o
   0  12   5      135.65      134.71     19.77 o
   1  12   5       13.19       15.83      9.04 o
   2  12   5       36.50       36.24     10.27 o
   3  12   5       70.62       61.41     11.80 o
   4  12   5      148.50      158.42     18.76 o
  -4  13   5      174.37      164.77     24.55 o
  -3  13   5       32.44       21.11     21.20 o
  -2  13   5      472.26      468.46     32.69 o
  -1  13   5        6.99        9.29     18.26 o
   0  13   5      118.90      174.00     27.01 o
   1  13   5        2.98       23.70     12.90 o
   2  13   5     1001.96      988.92     43.72 o
   3  13   5      477.45      507.45     32.22 o
  -3  14   5      124.69      118.65     23.62 o
  -2  14   5      102.59       86.79     15.59 o
  -1  14   5      149.13      171.08     21.80 o
   0  14   5      172.91      170.94     23.95 o
   1  14   5        1.43        6.26     13.25 o
   2  14   5        3.51       23.90     15.49 o
  -9   0   6      480.20      507.97     77.87 o
  -8   0   6       38.09       56.99     17.35 o
  -7   0   6     1953.82     1991.54     54.61 o
  -6   0   6       23.42       38.37      9.68 o
  -5   0   6      827.59      784.00     28.56 o
  -4   0   6     8767.93     9000.33     76.06 o
  -3   0   6     7849.60     7721.19     58.08 o
  -2   0   6     2293.18     2618.05     62.88 o
  -1   0   6    14103.38    13733.70     86.27 o
   0   0   6     3272.88     3245.93     37.78 o
   1   0   6     4596.80     4419.88     39.46 o
   2   0   6     5382.13     5493.11     56.86 o
   3   0   6      564.76      509.48     15.95 o
   4   0   6      302.94      330.10     17.13 o
   5   0   6      562.52      620.28     25.23 o
   6   0   6      335.33      337.22     19.63 o
   7   0   6      363.85      424.17     32.86 o
   8   0   6       98.66       93.95     19.58 o
  -9   1   6        0.08        6.66     21.09 o
  -8   1   6        0.42       11.13      7.88 o
  -7   1   6       64.51       55.81      8.38 o
  -6   1   6       91.86       95.75      8.11 o
  -5   1   6      759.83      813.25     18.02 o
  -4   1   6      300.07      293.08      9.85 o
  -3   1   6     2111.84     2005.36     24.86 o
  -2   1   6       47.88       63.52      3.58 o
  -1   1   6        0.09        1.19      1.91 o
   0   1   6      961.57     1010.93     25.84 o
   1   1   6       64.99       56.20      4.23 o
   2   1   6     2489.85     2863.16     32.32 o
   3   1   6      116.43      104.30      5.51 o
   4   1   6      154.34      161.63      9.32 o
   5   1   6       79.05       71.60      6.91 o
   6   1   6       91.46       86.40      9.37 o
   7   1   6        1.17       10.17      8.57 o
   8   1   6        0.01       19.54     10.92 o
  -9   2   6       37.61       62.51     28.88 o
  -8   2   6        1.00       23.54      9.52 o
  -7   2   6     1395.72     1361.68     36.46 o
  -6   2   6     1062.83     1070.45     22.14 o
  -5   2   6     2052.54     1964.07     32.98 o
  -4   2   6       44.93       50.64      4.21 o
  -3   2   6     4351.27     4279.77     47.13 o
  -2   2   6     7374.87     7432.64     86.19 o
  -1   2   6    12789.18    12124.41     80.29 o
   0   2   6      317.63      254.85     11.93 o
   1   2   6     3582.82     3366.44     39.46 o
   2   2   6     2113.61     2114.53     30.77 o
   3   2   6     1598.04     1603.05     25.36 o
   4   2   6      816.43      825.38     16.29 o
   5   2   6      548.75      568.78     19.64 o
   6   2   6      286.59      284.11     15.43 o
   7   2   6      249.13      296.46     18.87 o
   8   2   6       64.16       47.96     11.63 o
  -9   3   6       13.60        7.14      9.78 o
  -8   3   6      362.11      385.13     23.86 o
  -7   3   6      861.24      915.59     30.74 o
  -6   3   6       20.65       16.99      5.11 o
  -5   3   6      358.12      358.02     10.42 o
  -4   3   6        5.35       12.37      5.08 o
  -3   3   6      531.00      504.78     15.72 o
  -2   3   6       42.90       50.55      6.30 o
  -1   3   6     1431.92     1485.12     31.89 o
   0   3   6       97.46      155.65     10.82 o
   1   3   6     2507.00     2578.60     48.74 o
   2   3   6        0.30        0.00      3.96 o
   3   3   6       28.71       32.20      5.46 o
   4   3   6      165.44      200.55     12.43 o
   5   3   6      117.63      127.50     10.81 o
   6   3   6      432.07      422.37     19.53 o
   7   3   6      167.06      153.90     15.77 o
   8   3   6        3.81        0.00     10.23 o
  -9   4   6      307.26      252.96     34.74 o
  -8   4   6       32.25       43.23      9.66 o
  -7   4   6       60.31       80.29     13.04 o
  -6   4   6        7.11       14.04      5.23 o
  -5   4   6     4458.57     4326.61     63.25 o
  -4   4   6      947.14      886.35     21.61 o
  -3   4   6     4790.42     4660.50     67.78 o
  -2   4   6     1985.03     1969.27     34.35 o
  -1   4   6     1235.10     1177.62     24.15 o
   0   4   6     6453.23     6619.68     70.20 o
   1   4   6     7997.66     8115.79     81.14 o
   2   4   6      138.77      129.77      9.66 o
   3   4   6     2340.56     2303.74     37.33 o
   4   4   6     1244.95     1241.56     32.39 o
   5   4   6     1141.05     1160.47     30.36 o
   6   4   6      260.31      254.58     16.39 o
   7   4   6       70.57       77.29     13.51 o
   8   4   6       42.24       27.06     11.67 o
  -8   5   6       16.64       13.49      9.62 o
  -7   5   6       81.87       88.77     14.43 o
  -6   5   6      667.07      718.42     29.91 o
  -5   5   6      167.13      176.71     11.40 o
  -4   5   6        9.88       19.15      3.71 o
  -3   5   6      147.54      174.76     14.53 o
  -2   5   6       88.02       96.86      8.02 o
  -1   5   6       28.00       28.19      5.02 o
   0   5   6      375.93      387.32     15.91 o
   1   5   6       10.37       17.86      4.67 o
   2   5   6        5.57        5.51      4.70 o
   3   5   6      427.67      432.20     19.64 o
   4   5   6      534.31      510.38     22.88 o
   5   5   6      119.60      117.44     12.37 o
   6   5   6        0.46        2.05      7.24 o
   7   5   6       13.42        3.28      9.76 o
  -8   6   6        8.63        7.69     11.38 o
  -7   6   6      441.21      429.87     24.53 o
  -6   6   6       10.02        7.56      7.44 o
  -5   6   6      474.39      483.94     25.74 o
  -4   6   6     1343.48     1379.05     50.39 o
  -3   6   6     2656.19     2391.64     66.97 o
  -2   6   6     4220.90     4177.26     55.15 o
  -1   6   6     3769.50     3897.22     43.93 o
   0   6   6        8.93        9.55      3.57 o
   1   6   6     2114.66     2117.91     32.00 o
   2   6   6      720.68      709.64     20.37 o
   3   6   6     3832.09     3776.57     57.24 o
   4   6   6      575.59      575.71     29.65 o
   5   6   6      676.58      715.99     34.47 o
   6   6   6      165.58      163.57     14.62 o
   7   6   6      164.25      164.49     15.17 o
  -8   7   6       88.20       95.48     16.68 o
  -7   7   6        0.81        0.00      8.64 o
  -6   7   6        1.13        0.00      8.37 o
  -5   7   6       92.52      116.64     16.32 o
  -4   7   6     2985.77     3128.84     80.00 o
  -3   7   6      885.34      774.60     30.23 o
  -2   7   6      204.73      193.92     16.67 o
  -1   7   6      289.69      275.56     14.12 o
   0   7   6       59.28       57.53      7.76 o
   1   7   6        2.95        7.76      2.77 o
   2   7   6      151.35      128.48     10.37 o
   3   7   6      964.14      941.49     28.82 o
   4   7   6      574.53      509.18     24.98 o
   5   7   6      207.72      190.33     14.66 o
   6   7   6       30.78       23.08      9.50 o
   7   7   6       63.99       68.00     13.37 o
  -7   8   6     1071.59     1011.00     63.41 o
  -6   8   6       50.38       64.41     12.74 o
  -5   8   6      148.25      172.03     19.83 o
  -4   8   6      465.97      407.95     32.13 o
  -3   8   6      841.10      886.02     36.07 o
  -2   8   6      389.39      424.82     25.95 o
  -1   8   6     3068.18     2875.00     61.25 o
   0   8   6      629.57      605.16     17.09 o
   1   8   6     3086.05     2918.68     45.02 o
   2   8   6      814.55      782.46     20.45 o
   3   8   6     1215.44     1234.54     31.82 o
   4   8   6       27.67       12.75     10.68 o
   5   8   6      132.47      142.12     17.19 o
   6   8   6      127.97      105.98     13.99 o
  -7   9   6      123.01      143.25     18.73 o
  -6   9   6       68.43       93.53     13.75 o
  -5   9   6       65.44       70.61     14.95 o
  -4   9   6      225.81      228.55     25.09 o
  -3   9   6       64.62       75.27     13.29 o
  -2   9   6      561.95      630.45     36.02 o
  -1   9   6      695.61      641.25     24.58 o
   0   9   6      105.89      128.98     15.19 o
   1   9   6     1054.92     1093.30     35.22 o
   2   9   6      642.91      592.91     27.59 o
   3   9   6      214.26      202.17     20.94 o
   4   9   6      124.66      115.19     17.86 o
   5   9   6       61.48       47.10     14.73 o
   6   9   6        1.95        9.56      9.43 o
  -6  10   6      345.54      370.17     27.29 o
  -5  10   6      741.52      720.73     42.85 o
  -4  10   6        1.12       26.64     15.14 o
  -3  10   6      311.13      329.26     26.73 o
  -2  10   6        3.43       16.92     10.21 o
  -1  10   6     2759.03     2782.15     70.86 o
   0  10   6     1636.68     1627.99     43.77 o
   1  10   6     2005.61     2010.46     50.07 o
   2  10   6      188.35      212.63     17.87 o
   3  10   6       28.44       22.71     11.14 o
   4  10   6       17.45       20.03     11.62 o
   5  10   6      256.64      297.78     23.91 o
  -6  11   6       21.68       24.37     10.96 o
  -5  11   6      142.21      155.55     19.45 o
  -4  11   6        2.00       22.65     12.24 o
  -3  11   6       21.96       13.41     10.23 o
  -2  11   6      161.06      190.42     21.83 o
  -1  11   6      106.36      114.39     17.69 o
   0  11   6      842.03      879.46     33.77 o
   1  11   6     1203.43     1195.22     40.03 o
   2  11   6        6.08       10.97      9.63 o
   3  11   6      234.38      244.62     21.75 o
   4  11   6       40.15       46.52     14.80 o
   5  11   6       18.69       41.05     10.88 o
  -5  12   6      292.47      294.04     41.72 o
  -4  12   6        1.73       10.56     14.67 o
  -3  12   6     1111.95     1033.54     52.95 o
  -2  12   6      351.44      348.39     36.37 o
  -1  12   6      884.73      916.20     46.14 o
   0  12   6       53.14       76.25     13.90 o
   1  12   6      419.53      458.97     26.50 o
   2  12   6       76.96       84.50     14.35 o
   3  12   6      124.78      185.38     20.12 o
   4  12   6       82.47      116.20     17.33 o
  -4  13   6        1.88        0.00     18.01 o
  -3  13   6       18.38       33.08     15.81 o
  -2  13   6      168.87      182.18     21.07 o
  -1  13   6       46.64       34.48     12.52 o
   0  13   6       81.13       62.51     20.65 o
   1  13   6      229.73      259.34     41.83 o
   2  13   6       34.31       41.89     12.23 o
   3  13   6      100.68      105.04     14.90 o
  -2  14   6       92.33      103.07     22.01 o
  -1  14   6      123.22      133.40     20.55 o
   0  14   6       11.44       20.19     12.24 o
   1  14   6      155.86      144.10     36.62 o
  -9   1   7       74.62       33.57     25.26 o
  -8   1   7     1021.67     1096.60     46.47 o
  -7   1   7        0.41       25.13      7.20 o
  -6   1   7     3895.56     4011.96     53.52 o
  -5   1   7      794.75      802.26     17.73 o
  -4   1   7     1830.87     1803.30     22.61 o
  -3   1   7     1422.48     1469.54     17.20 o
  -2   1   7     2933.34     2747.56     35.68 o
  -1   1   7      559.63      585.80     12.51 o
   0   1   7    12390.65    11636.55    121.35 o
   1   1   7     1502.88     1517.30     23.26 o
   2   1   7     3784.13     3661.31     35.66 o
   3   1   7     1372.55     1332.54     20.77 o
   4   1   7      753.88      671.00     18.28 o
   5   1   7        5.06        7.26      5.06 o
   6   1   7      399.38      401.97     18.22 o
   7   1   7        0.94       17.19      9.04 o
   8   1   7      324.36      391.33     23.12 o
  -9   2   7       49.98       62.86     25.64 o
  -8   2   7      190.77      186.03     15.16 o
  -7   2   7      108.22      113.78     12.60 o
  -6   2   7      104.27      101.61      8.68 o
  -5   2   7      184.65      212.97      8.99 o
  -4   2   7      600.41      580.17     17.99 o
  -3   2   7      745.88      753.36     21.37 o
  -2   2   7       60.80       86.63      5.77 o
  -1   2   7      828.18      855.45     19.19 o
   0   2   7      438.03      488.04     15.22 o
   1   2   7     4728.37     4933.20     49.83 o
   2   2   7       21.76       49.27      6.76 o
   3   2   7      338.04      371.06     13.23 o
   4   2   7      263.71      259.24      8.98 o
   5   2   7       54.76       40.32      8.22 o
   6   2   7       14.96        9.53      7.03 o
   7   2   7       18.97       19.44      9.95 o
   8   2   7        1.06       15.24      9.98 o
  -9   3   7        4.46        7.62     19.20 o
  -8   3   7      316.86      334.94     20.48 o
  -7   3   7        0.11        6.84      6.79 o
  -6   3   7     1105.06     1103.91     30.32 o
  -5   3   7        3.69        3.40      5.09 o
  -4   3   7     5892.98     5783.90     68.41 o
  -3   3   7      450.53      521.34     20.45 o
  -2   3   7     6865.15     6529.65     95.18 o
  -1   3   7     5574.82     5648.72    110.73 o
   0   3   7      555.35      363.68     17.27 o
   1   3   7      136.55      144.70     13.50 o
   2   3   7     5340.17     5339.29     65.33 o
   3   3   7      366.01      342.78     14.94 o
   4   3   7     1869.28     1868.72     37.32 o
   5   3   7      153.36      158.24     12.24 o
   6   3   7      530.51      572.47     23.44 o
   7   3   7      250.50      237.04     19.28 o
   8   3   7       39.97       25.70     12.84 o
  -9   4   7        0.32       22.36     12.59 o
  -8   4   7       16.63       10.86      7.95 o
  -7   4   7        2.28        7.88     11.47 o
  -6   4   7      148.66      139.57     12.68 o
  -5   4   7       57.25       62.73      8.31 o
  -4   4   7      366.21      397.86     19.96 o
  -3   4   7        2.61        5.67      2.75 o
  -2   4   7       81.96       94.24      7.76 o
  -1   4   7     2159.77     2200.75     37.79 o
   0   4   7       27.30       60.40      8.35 o
   1   4   7     1123.07     1035.32     30.77 o
   2   4   7       21.77       17.69      5.78 o
   3   4   7       60.79       65.75      7.74 o
   4   4   7       44.11       33.28      6.69 o
   5   4   7       40.32       62.01      9.19 o
   6   4   7        2.09        0.00      7.50 o
   7   4   7        1.04        6.94      9.47 o
  -8   5   7      257.89      246.86     20.26 o
  -7   5   7        2.25        1.80      9.59 o
  -6   5   7      259.11      252.64     17.24 o
  -5   5   7     1430.86     1387.22     41.68 o
  -4   5   7     5891.81     5838.46     77.90 o
  -3   5   7      167.28      169.19     14.86 o
  -2   5   7     2918.58     2634.87     48.49 o
  -1   5   7      670.40      612.70     19.70 o
   0   5   7     3913.47     3893.75     51.85 o
   1   5   7     2153.00     2190.50     40.85 o
   2   5   7      469.60      427.08     17.84 o
   3   5   7      201.30      208.36     13.64 o
   4   5   7     2974.27     2894.80     51.49 o
   5   5   7     1885.81     1870.04     49.29 o
   6   5   7      584.82      623.59     26.16 o
   7   5   7       62.33       45.99     11.10 o
  -8   6   7      173.05      165.47     19.32 o
  -7   6   7       31.82       30.27     12.69 o
  -6   6   7      191.32      181.05     17.50 o
  -5   6   7      886.16      820.85     34.13 o
  -4   6   7      556.80      559.35     33.50 o
  -3   6   7     2777.55     2740.86     57.87 o
  -2   6   7      423.25      386.59     16.55 o
  -1   6   7      623.28      565.70     20.35 o
   0   6   7      122.90      133.15      9.20 o
   1   6   7       10.07       10.74      6.29 o
   2   6   7       68.96       51.98      7.37 o
   3   6   7      254.86      219.97     14.35 o
   4   6   7      178.75      189.83     14.40 o
   5   6   7        1.02        0.00     10.36 o
   6   6   7      347.44      311.22     19.13 o
   7   6   7       63.63       43.81     12.81 o
  -8   7   7      351.06      391.18     39.85 o
  -7   7   7        8.79        8.09     11.60 o
  -6   7   7     1135.94     1185.81     43.54 o
  -5   7   7        0.17       17.52     10.08 o
  -4   7   7      327.79      328.76     28.09 o
  -3   7   7      174.03      212.93     17.67 o
  -2   7   7     6612.79     6554.92     97.81 o
  -1   7   7       98.24       88.89      6.34 o
   0   7   7      256.77      232.01      9.26 o
   1   7   7       34.89       30.80      4.98 o
   2   7   7     3194.50     3077.25     42.20 o
   3   7   7     3113.48     3007.39     59.37 o
   4   7   7      864.61      898.88     31.74 o
   5   7   7       26.49       15.39      7.94 o
   6   7   7      114.94      118.98     13.73 o
   7   7   7      183.46      173.80     18.30 o
  -7   8   7       79.95       62.98     13.50 o
  -6   8   7       41.63       40.20     11.69 o
  -5   8   7      254.97      323.53     26.80 o
  -4   8   7       46.91       36.84     16.35 o
  -3   8   7       18.75       28.84      8.17 o
  -2   8   7     2086.72     1994.18     54.43 o
  -1   8   7      567.12      538.70     20.87 o
   0   8   7      973.59      888.91     28.92 o
   1   8   7       61.16       51.45      5.93 o
   2   8   7     1036.67     1046.42     25.63 o
   3   8   7       44.42       64.52      8.63 o
   4   8   7      263.11      223.79     22.54 o
   5   8   7      288.06      281.40     23.41 o
   6   8   7      193.25      134.80     14.59 o
  -7   9   7       18.30       35.05     12.63 o
  -6   9   7     1160.85     1201.42     48.30 o
  -5   9   7      161.14      196.76     22.82 o
  -4   9   7     1799.77     1666.58     66.41 o
  -3   9   7       13.72       16.79      8.88 o
  -2   9   7       95.25      108.85     14.59 o
  -1   9   7      592.20      584.03     22.58 o
   0   9   7     5384.04     5321.02     95.08 o
   1   9   7     1253.64     1217.60     34.48 o
   2   9   7      643.40      662.14     29.04 o
   3   9   7      168.09      158.14     16.83 o
   4   9   7      350.81      374.78     29.06 o
   5   9   7      136.97      138.86     20.45 o
   6   9   7       44.71       85.61     14.82 o
  -6  10   7      129.99      139.44     17.28 o
  -5  10   7       54.01       86.50     17.83 o
  -4  10   7      300.58      275.49     43.65 o
  -3  10   7       58.72       48.09     15.64 o
  -2  10   7      422.43      402.75     28.17 o
  -1  10   7       61.05       78.21     14.93 o
   0  10   7        1.85        6.82      6.00 o
   1  10   7      129.60      126.16     12.51 o
   2  10   7      212.82      220.88     18.73 o
   3  10   7      108.44      123.61     18.58 o
   4  10   7       87.89       69.16     15.22 o
   5  10   7        1.97        0.00     11.83 o
  -6  11   7      887.97      867.00     49.41 o
  -5  11   7      130.50      146.26     20.28 o
  -4  11   7      387.78      373.22     35.93 o
  -3  11   7        2.65        0.00     14.00 o
  -2  11   7     1249.55     1259.21     51.51 o
  -1  11   7       68.23       63.73     17.00 o
   0  11   7      174.79      208.85     17.85 o
   1  11   7       11.27       18.47      9.23 o
   2  11   7     1273.46     1348.46     44.75 o
   3  11   7      150.34      165.48     21.45 o
   4  11   7        4.40       17.26     13.04 o
  -5  12   7       29.41       60.40     15.14 o
  -4  12   7      973.67      952.49     58.69 o
  -3  12   7        2.93        0.00     18.58 o
  -2  12   7       17.08       27.59     17.51 o
  -1  12   7      288.18      285.89     33.89 o
   0  12   7        9.06       29.23     11.87 o
   1  12   7      486.55      462.30     26.97 o
   2  12   7      437.01      406.65     26.42 o
   3  12   7        6.20        3.13     23.79 o
   4  12   7       11.46        0.00     14.59 o
  -3  13   7      110.73       93.15     21.39 o
  -2  13   7      640.70      586.25     48.14 o
  -1  13   7       11.56       36.38     13.89 o
   0  13   7      187.22      228.57     25.46 o
   1  13   7       50.66       60.28     21.00 o
   2  13   7        6.84       29.27     11.49 o
  -1  14   7      203.68      217.36     29.44 o
   0  14   7       75.89      119.73     20.65 o
  -9   0   8       10.13        0.00     16.07 o
  -8   0   8       25.37       10.66     13.05 o
  -7   0   8     1819.42     1778.30     69.07 o
  -6   0   8      720.24      667.89     28.91 o
  -5   0   8     3260.25     3186.46     57.01 o
  -4   0   8      371.44      309.90     15.94 o
  -3   0   8     3516.87     3210.96     47.35 o
  -2   0   8      314.29      330.89     16.95 o
  -1   0   8     1953.50     1785.51     51.04 o
   0   0   8     3181.17     3454.10     70.58 o
   1   0   8     8708.20     8667.98    112.14 o
   2   0   8      315.06      293.83     13.04 o
   3   0   8     4137.40     4073.20     50.96 o
   4   0   8        8.10       17.61      7.53 o
   5   0   8      163.74      192.66     17.61 o
   6   0   8      160.38      167.73     18.64 o
   7   0   8       10.44       48.22     17.03 o
  -9   1   8        3.90        3.91     12.66 o
  -8   1   8       49.14       40.06     11.22 o
  -7   1   8      194.49      204.23     15.28 o
  -6   1   8      402.27      398.65     17.16 o
  -5   1   8      224.31      210.99      9.72 o
  -4   1   8      467.16      485.01     13.06 o
  -3   1   8       44.05       53.93      4.90 o
  -2   1   8     2447.62     2595.83     36.09 o
  -1   1   8      310.43      349.07     10.09 o
   0   1   8        0.69        0.00      6.06 o
   1   1   8      436.07      452.27     10.08 o
   2   1   8     2297.85     2377.47     35.84 o
   3   1   8      206.06      218.40      9.80 o
   4   1   8      433.60      460.13     13.48 o
   5   1   8        3.62        0.57      5.33 o
   6   1   8        3.67       10.96      6.44 o
   7   1   8        0.77       19.33      8.44 o
  -9   2   8      548.81      582.06     37.49 o
  -8   2   8       79.53       83.19     16.17 o
  -7   2   8      453.68      471.53     26.05 o
  -6   2   8       22.40        9.37      4.80 o
  -5   2   8     3566.80     3342.24     43.34 o
  -4   2   8        2.46        5.69      4.60 o
  -3   2   8     3707.90     3589.46     45.80 o
  -2   2   8      212.59      276.05      9.01 o
  -1   2   8     4555.57     4404.74     49.53 o
   0   2   8       29.72       31.11      4.89 o
   1   2   8     4706.38     4586.86     57.18 o
   2   2   8      572.35      643.16     19.01 o
   3   2   8     2437.16     2369.00     32.35 o
   4   2   8      358.72      353.55     12.15 o
   5   2   8      191.16      202.30     13.91 o
   6   2   8        1.12        0.00      6.92 o
   7   2   8      148.09      175.39     16.90 o
  -9   3   8        4.54        0.00     21.48 o
  -8   3   8        5.18        8.66      9.07 o
  -7   3   8      385.96      375.06     22.07 o
  -6   3   8      505.04      522.93     20.35 o
  -5   3   8       94.45      101.71      9.72 o
  -4   3   8      686.10      717.70     22.71 o
  -3   3   8     1424.56     1389.73     29.00 o
  -2   3   8     1326.26     1391.79     24.65 o
  -1   3   8       15.92       16.36      6.30 o
   0   3   8        4.66        5.84      5.21 o
   1   3   8        0.62        3.57      5.98 o
   2   3   8      634.42      583.28     20.23 o
   3   3   8      160.86      146.63     10.87 o
   4   3   8      186.48      182.30     11.73 o
   5   3   8      248.46      239.68     15.15 o
   6   3   8      259.57      274.07     17.22 o
   7   3   8      584.32      617.87     29.16 o
  -8   4   8        1.33        4.28     10.54 o
  -7   4   8     1473.59     1434.43     43.22 o
  -6   4   8       17.91       16.79      6.66 o
  -5   4   8      666.22      676.37     23.77 o
  -4   4   8      717.07      720.68     27.06 o
  -3   4   8     5624.46     5557.48     70.86 o
  -2   4   8        3.33        8.35      3.81 o
  -1   4   8     9552.17     9496.41    130.66 o
   0   4   8        0.80        8.45      6.53 o
   1   4   8     1531.27     1502.31     44.07 o
   2   4   8        7.56        9.66      5.30 o
   3   4   8       30.19       27.72      6.27 o
   4   4   8       39.27       22.80      6.71 o
   5   4   8     1170.65     1190.63     34.60 o
   6   4   8       23.77       24.86      7.95 o
   7   4   8       11.83       28.79     11.19 o
  -8   5   8        2.30       10.67      9.87 o
  -7   5   8      230.34      230.80     20.64 o
  -6   5   8      174.22      194.86     15.91 o
  -5   5   8      112.68      112.82     12.23 o
  -4   5   8       49.86       58.91      9.95 o
  -3   5   8       40.18       43.77     10.07 o
  -2   5   8      951.97     1032.48     22.52 o
  -1   5   8      204.52      227.68     13.24 o
   0   5   8      265.87      307.26     18.50 o
   1   5   8      777.15      792.26     26.02 o
   2   5   8       58.47       31.56      6.35 o
   3   5   8      193.08      187.27     13.83 o
   4   5   8       90.32       72.51      9.24 o
   5   5   8      636.70      607.83     24.92 o
   6   5   8       18.84       11.71      7.61 o
   7   5   8       71.49       60.58     11.68 o
  -8   6   8       11.91       11.19     12.52 o
  -7   6   8      804.43      847.24     52.41 o
  -6   6   8       32.37       28.66      8.74 o
  -5   6   8     1972.43     2003.81     68.06 o
  -4   6   8      364.85      396.37     24.60 o
  -3   6   8     2936.39     2933.36     61.23 o
  -2   6   8       46.76       43.10      5.44 o
  -1   6   8     6970.25     6755.94    123.67 o
   0   6   8       79.53       62.23      7.41 o
   1   6   8      547.54      568.33     20.48 o
   2   6   8       20.05       13.03      5.94 o
   3   6   8      384.94      380.10     19.14 o
   4   6   8      270.08      237.25     15.31 o
   5   6   8       42.41       66.31     11.47 o
   6   6   8      129.08      119.22     12.79 o
   7   6   8      135.91      169.72     18.93 o
  -8   7   8      205.84      237.33     23.25 o
  -7   7   8      597.26      597.84     34.33 o
  -6   7   8       42.30       53.70     11.73 o
  -5   7   8      126.97      145.01     16.69 o
  -4   7   8       48.73       58.41     14.80 o
  -3   7   8     1175.02     1120.91     38.20 o
  -2   7   8      332.56      334.25     16.43 o
  -1   7   8      414.49      424.85     13.52 o
   0   7   8      458.97      471.99     19.30 o
   1   7   8     1542.44     1549.01     30.86 o
   2   7   8      230.95      261.06     14.19 o
   3   7   8      409.09      385.67     17.84 o
   4   7   8      139.13      107.46     11.90 o
   5   7   8       20.62       10.22      7.62 o
   6   7   8       62.21       35.32     10.37 o
  -7   8   8      657.59      683.73     38.01 o
  -6   8   8      139.60      154.14     18.71 o
  -5   8   8      980.14      969.25     50.67 o
  -4   8   8      170.50      182.85     23.34 o
  -3   8   8     4139.38     4057.77    134.87 o
  -2   8   8      123.87      146.69     16.55 o
  -1   8   8      518.04      554.16     22.33 o
   0   8   8       13.73       10.66      5.94 o
   1   8   8     2224.78     2221.58     35.19 o
   2   8   8      248.58      227.67     13.33 o
   3   8   8      376.97      394.56     23.60 o
   4   8   8      306.53      266.17     22.61 o
   5   8   8       57.26       52.30     11.37 o
   6   8   8       18.32        0.00      9.69 o
  -7   9   8       30.46       45.82     14.25 o
  -6   9   8      163.28      202.67     21.37 o
  -5   9   8       87.36       77.08     16.70 o
  -4   9   8      225.89      280.64     30.01 o
  -3   9   8      234.81      186.24     25.11 o
  -2   9   8       46.24       49.37     11.99 o
  -1   9   8       17.51       10.40     10.63 o
   0   9   8       16.69       17.64      6.62 o
   1   9   8       11.54       16.52      8.32 o
   2   9   8      201.47      176.06     15.34 o
   3   9   8       45.82       41.19     10.62 o
   4   9   8       36.42       11.49     10.71 o
   5   9   8       37.51        9.26     10.66 o
  -6  10   8      127.26      120.26     19.22 o
  -5  10   8     1628.48     1667.50     72.01 o
  -4  10   8       47.59       39.52     16.12 o
  -3  10   8      197.45      193.23     25.22 o
  -2  10   8      171.12      153.30     18.49 o
  -1  10   8     1322.73     1409.82     46.00 o
   0  10   8     1347.93     1378.71     42.03 o
   1  10   8     1165.36     1231.79     37.04 o
   2  10   8       30.25       16.26     12.53 o
   3  10   8      658.43      704.40     32.79 o
   4  10   8      139.88      137.30     17.61 o
   5  10   8       36.74       44.94     11.91 o
  -5  11   8       53.74       57.49     16.12 o
  -4  11   8      444.23      489.07     41.16 o
  -3  11   8      333.32      306.09     43.27 o
  -2  11   8       36.66        6.86     15.17 o
  -1  11   8      350.54      349.84     27.56 o
   0  11   8        3.68        5.60     10.51 o
   1  11   8        0.90       12.84      9.60 o
   2  11   8      583.74      510.77     26.29 o
   3  11   8      108.14      130.88     17.10 o
   4  11   8       71.77       61.36     14.22 o
  -4  12   8       32.82       24.22     18.35 o
  -3  12   8      536.03      528.22     44.39 o
  -2  12   8       52.64       43.25     17.34 o
  -1  12   8      593.04      631.55     36.50 o
   0  12   8       27.66       29.10     10.65 o
   1  12   8      771.62      826.11     36.28 o
   2  12   8       56.16       34.78     12.29 o
   3  12   8      206.79      237.37     22.43 o
  -3  13   8      101.66       92.46     22.05 o
  -2  13   8       61.61       24.26     19.30 o
  -1  13   8       58.11       21.89     24.29 o
   0  13   8       65.97       44.01     14.94 o
   1  13   8        4.02        0.00     10.54 o
   2  13   8       87.72       67.05     13.46 o
  -9   1   9        0.62        3.40     11.97 o
  -8   1   9       21.26       29.09     10.52 o
  -7   1   9      160.67      137.54     15.84 o
  -6   1   9     1901.41     1971.79     37.98 o
  -5   1   9     1160.83     1106.97     24.91 o
  -4   1   9     6848.81     6750.16     50.12 o
  -3   1   9      259.83      265.45     10.33 o
  -2   1   9     4481.77     4432.35     38.05 o
  -1   1   9      269.40      266.99     15.77 o
   0   1   9     1214.06     1130.17     24.02 o
   1   1   9       40.15       33.83      5.44 o
   2   1   9     5241.89     5192.26     49.66 o
   3   1   9      115.87      141.86      8.51 o
   4   1   9     3875.50     3801.22     69.09 o
   5   1   9      128.53      120.30      9.71 o
   6   1   9      197.03      212.34     14.64 o
   7   1   9        8.13       17.04     14.17 o
  -8   2   9        0.12        5.00     10.72 o
  -7   2   9      235.65      230.39     19.87 o
  -6   2   9       56.45       48.30      7.63 o
  -5   2   9      495.49      527.85     17.80 o
  -4   2   9      135.77      121.07      9.19 o
  -3   2   9      258.00      309.05     11.75 o
  -2   2   9      554.94      501.00     17.30 o
  -1   2   9      620.37      634.07     14.89 o
   0   2   9      116.65      109.16      7.46 o
   1   2   9      132.02      151.37      7.57 o
   2   2   9      189.43      161.14      9.32 o
   3   2   9      526.91      509.71     16.02 o
   4   2   9      167.04      166.14      9.35 o
   5   2   9      176.95      154.39     12.66 o
   6   2   9       41.82       36.01      8.13 o
   7   2   9       42.60       39.87     10.17 o
  -8   3   9      924.17      959.97     42.69 o
  -7   3   9        4.50        5.93      6.70 o
  -6   3   9      887.92      919.93     27.31 o
  -5   3   9       87.07      108.38      9.91 o
  -4   3   9     1596.60     1606.37     34.17 o
  -3   3   9      806.53      842.04     22.89 o
  -2   3   9     5055.85     4809.96     57.27 o
  -1   3   9       20.27       25.65      6.38 o
   0   3   9     8339.49     8138.37    104.51 o
   1   3   9      410.73      492.56     23.53 o
   2   3   9     2147.62     2071.92     36.59 o
   3   3   9       10.55       11.26      5.48 o
   4   3   9      802.65      784.79     20.98 o
   5   3   9       12.25        7.70      7.25 o
   6   3   9      846.33      867.97     31.54 o
   7   3   9      188.23      186.79     17.72 o
  -8   4   9       22.88       26.21     11.14 o
  -7   4   9       44.13       52.63     11.54 o
  -6   4   9        7.43        4.94      6.17 o
  -5   4   9       19.85       15.88      5.93 o
  -4   4   9      265.63      257.91     14.93 o
  -3   4   9      956.63     1014.88     31.18 o
  -2   4   9      681.50      575.58     21.34 o
  -1   4   9        4.99        9.15      9.74 o
   0   4   9      134.02      132.01     12.56 o
   1   4   9       69.42      109.65     14.34 o
   2   4   9       76.38       81.56     10.51 o
   3   4   9      428.52      403.50     18.10 o
   4   4   9      106.17      107.70      9.68 o
   5   4   9       10.51        2.59      7.32 o
   6   4   9      114.56      122.53     13.02 o
   7   4   9      143.10      136.00     15.72 o
  -8   5   9      952.18     1011.68     46.83 o
  -7   5   9       46.10       66.32     13.72 o
  -6   5   9      722.67      793.27     28.76 o
  -5   5   9      643.64      658.19     25.77 o
  -4   5   9     1431.02     1439.12     40.43 o
  -3   5   9     1325.76     1296.23     41.31 o
  -2   5   9     2473.54     2328.54     51.28 o
  -1   5   9      484.81      440.87     19.29 o
   0   5   9     6720.96     6397.35     88.19 o
   1   5   9      746.21      751.38     33.65 o
   2   5   9     2679.94     2665.69     49.25 o
   3   5   9       61.73       41.96      7.15 o
   4   5   9      196.57      217.91     14.65 o
   5   5   9      926.96      960.62     31.91 o
   6   5   9      794.46      815.57     30.90 o
  -8   6   9        0.17        5.29     10.92 o
  -7   6   9       15.23       26.82     11.64 o
  -6   6   9      524.52      516.63     26.09 o
  -5   6   9      191.12      206.10     17.61 o
  -4   6   9      202.83      189.82     16.01 o
  -3   6   9        3.03        0.42      7.52 o
  -2   6   9        5.06        5.96      3.85 o
  -1   6   9     2594.58     2363.64     46.96 o
   0   6   9       35.55       40.09      7.57 o
   1   6   9      642.41      629.76     24.96 o
   2   6   9       86.95       76.11      9.76 o
   3   6   9      434.76      459.79     22.24 o
   4   6   9       26.18       25.37      8.02 o
   5   6   9      298.33      265.29     18.87 o
   6   6   9       27.92       30.19     10.09 o
  -7   7   9       46.85       43.95     14.42 o
  -6   7   9     2299.80     2282.81     67.49 o
  -5   7   9      359.51      351.35     26.62 o
  -4   7   9      712.64      752.51     34.68 o
  -3   7   9      149.60      135.88     14.87 o
  -2   7   9     2249.88     2189.33     41.84 o
  -1   7   9       23.97       28.38      5.60 o
   0   7   9     1932.78     1914.00     49.29 o
   1   7   9       25.79       29.40      7.66 o
   2   7   9     1304.39     1317.47     32.23 o
   3   7   9      245.55      251.53     15.38 o
   4   7   9     1745.95     1714.47     43.22 o
   5   7   9        0.86        2.60     11.59 o
   6   7   9       65.29       66.76     11.22 o
  -7   8   9       79.84       84.93     15.30 o
  -6   8   9      595.31      569.34     33.84 o
  -5   8   9        6.79       18.06     11.10 o
  -4   8   9      518.41      469.76     35.34 o
  -3   8   9     1386.52     1339.21     58.37 o
  -2   8   9      247.15      275.41     15.86 o
  -1   8   9     1296.04     1366.32     37.06 o
   0   8   9      111.94      101.86      9.51 o
   1   8   9      640.63      560.56     19.07 o
   2   8   9      386.75      384.10     20.33 o
   3   8   9       13.17        3.22      7.51 o
   4   8   9       15.88        3.73      9.72 o
   5   8   9        7.51       11.34     10.17 o
  -6   9   9      234.20      259.80     24.62 o
  -5   9   9      280.21      278.66     30.19 o
  -4   9   9     2554.55     2570.24     84.51 o
  -3   9   9       53.35       66.50     16.51 o
  -2   9   9      973.44     1049.53     42.37 o
  -1   9   9      225.28      245.18     18.97 o
   0   9   9      122.91      159.80     14.33 o
   1   9   9      662.96      655.58     27.59 o
   2   9   9     2014.46     2018.82     48.55 o
   3   9   9       19.62       23.11      9.34 o
   4   9   9      824.83      865.27     42.69 o
   5   9   9       31.69       20.85     11.05 o
  -6  10   9        4.33        3.57     11.48 o
  -5  10   9      292.61      378.34     32.92 o
  -4  10   9      269.29      266.56     31.11 o
  -3  10   9      427.52      447.90     37.64 o
  -2  10   9      606.35      519.77     40.29 o
  -1  10   9     1360.83     1333.13     45.26 o
   0  10   9       34.73       31.47     10.67 o
   1  10   9      184.01      166.60     15.20 o
   2  10   9        4.09        0.00      8.69 o
   3  10   9      127.81       92.61     13.82 o
   4  10   9       28.39       27.08     12.02 o
  -5  11   9      134.30      117.86     23.53 o
  -4  11   9      955.81      894.07     55.60 o
  -3  11   9      191.67      154.28     25.83 o
  -2  11   9      244.24      262.07     31.57 o
  -1  11   9        0.89       27.13     15.09 o
   0  11   9      832.02      848.03     35.17 o
   1  11   9       26.74       28.47     10.42 o
   2  11   9      508.63      563.60     28.08 o
   3  11   9        4.93        0.00     11.53 o
  -4  12   9       99.91      135.86     25.40 o
  -3  12   9      637.66      630.31     48.80 o
  -2  12   9      599.55      618.70     48.31 o
  -1  12   9       34.17       64.63     20.40 o
   0  12   9        2.50       10.80     11.91 o
   1  12   9      175.35      164.69     18.10 o
   2  12   9      115.48      109.72     15.44 o
  -2  13   9      609.74      578.04     49.22 o
  -1  13   9       63.18       61.51     43.30 o
   0  13   9      554.65      629.44     40.96 o
  -8   0  10       11.04        0.64     15.29 o
  -7   0  10      180.38      214.10     26.61 o
  -6   0  10     1197.84     1161.78     54.99 o
  -5   0  10     1754.84     1790.64     38.87 o
  -4   0  10      635.64      631.21     23.63 o
  -3   0  10     5328.83     5173.24     78.03 o
  -2   0  10        3.75        0.01     10.69 o
  -1   0  10     2294.02     2387.73     66.48 o
   0   0  10      123.92      123.32     16.40 o
   1   0  10      522.48      489.37     29.74 o
   2   0  10     2036.73     2108.76     57.53 o
   3   0  10       59.36       63.19      9.21 o
   4   0  10        6.79       14.88      7.56 o
   5   0  10     1141.90     1267.94     48.77 o
   6   0  10       67.27       69.24     16.19 o
   7   0  10       35.64       31.52     15.58 o
  -8   1  10        1.18        0.00     10.87 o
  -7   1  10       57.73       45.24     11.17 o
  -6   1  10      339.79      298.66     17.96 o
  -5   1  10       23.02       12.01      7.26 o
  -4   1  10      450.15      426.96     16.56 o
  -3   1  10      126.03      129.64      9.04 o
  -2   1  10      506.48      494.95     17.78 o
  -1   1  10       65.04      102.80     11.05 o
   0   1  10      482.71      475.67     16.42 o
   1   1  10       96.87       71.40      7.56 o
   2   1  10       30.26       35.43      4.85 o
   3   1  10      226.81      238.67     11.51 o
   4   1  10       95.18      102.74     10.31 o
   5   1  10        4.13        0.27      6.31 o
   6   1  10       52.17       44.78     10.71 o
   7   1  10       53.06       38.32     13.08 o
  -8   2  10      331.76      290.75     23.26 o
  -7   2  10      763.62      801.15     35.29 o
  -6   2  10      189.94      179.82     12.69 o
  -5   2  10      866.27      842.11     27.94 o
  -4   2  10      991.15     1010.73     29.41 o
  -3   2  10     2707.95     2526.13     37.99 o
  -2   2  10       19.97       37.64      6.15 o
  -1   2  10     4542.05     4322.35     58.12 o
   0   2  10      558.50      558.03     27.52 o
   1   2  10      299.85      266.65     11.36 o
   2   2  10      203.33      197.15     11.38 o
   3   2  10     1018.14      996.35     22.96 o
   4   2  10      103.49      118.28     10.75 o
   5   2  10      146.84      168.52     13.75 o
   6   2  10      113.97       96.50     11.51 o
   7   2  10       35.56       54.94     11.95 o
  -8   3  10       21.50       20.87     14.06 o
  -7   3  10       76.25       73.14     12.59 o
  -6   3  10      144.12      119.63     10.79 o
  -5   3  10      583.93      596.63     22.76 o
  -4   3  10      646.61      620.11     21.13 o
  -3   3  10      785.20      741.44     19.89 o
  -2   3  10      152.67      144.99     11.19 o
  -1   3  10     1686.16     1669.05     31.69 o
   0   3  10        4.09        7.60      3.12 o
   1   3  10        2.45        1.61      2.28 o
   2   3  10       39.41       52.46      7.19 o
   3   3  10      666.66      666.17     23.83 o
   4   3  10      173.38      155.38     11.59 o
   5   3  10      145.67      144.13     13.61 o
   6   3  10       15.28       21.48      8.39 o
  -8   4  10      262.42      196.56     25.50 o
  -7   4  10      484.74      554.07     25.91 o
  -6   4  10      376.22      375.37     19.73 o
  -5   4  10      846.17      846.51     28.08 o
  -4   4  10       38.62       37.31      6.96 o
  -3   4  10     1084.62     1039.02     30.44 o
  -2   4  10     2509.90     2352.10     64.38 o
  -1   4  10     1239.59     1177.11     37.24 o
   0   4  10      132.79      112.22     15.18 o
   1   4  10     6196.48     6060.06     97.89 o
   2   4  10        0.67        8.36      7.60 o
   3   4  10      303.51      299.27     16.25 o
   4   4  10       12.79        6.38      6.75 o
   5   4  10        7.57        8.85      7.13 o
   6   4  10       11.50        8.98      8.34 o
  -8   5  10       99.28       82.49     18.66 o
  -7   5  10        7.79       20.75     12.50 o
  -6   5  10      860.33      890.45     30.88 o
  -5   5  10      170.31      203.88     15.03 o
  -4   5  10      452.64      422.15     22.82 o
  -3   5  10      103.42       96.67     10.86 o
  -2   5  10       57.06       44.44      5.97 o
  -1   5  10       24.93       36.84      9.76 o
   0   5  10      341.39      364.10     22.07 o
   1   5  10        2.93       17.09     10.64 o
   2   5  10      283.87      243.14     16.54 o
   3   5  10      131.23      131.46     11.55 o
   4   5  10        8.36        6.25      8.53 o
   5   5  10        1.90        4.52      8.84 o
   6   5  10       75.40       86.55     11.73 o
  -7   6  10      291.15      306.28     28.76 o
  -6   6  10      132.20      125.58     13.67 o
  -5   6  10      503.58      509.77     27.28 o
  -4   6  10       81.97       69.74     10.87 o
  -3   6  10      403.98      402.62     24.80 o
  -2   6  10      186.57      198.87     11.56 o
  -1   6  10     2915.38     2820.61     69.29 o
   0   6  10     1959.31     1980.62     54.51 o
   1   6  10     1768.44     1832.11     47.93 o
   2   6  10      210.15      209.23     15.78 o
   3   6  10      608.01      604.76     23.64 o
   4   6  10       71.47       56.10      8.91 o
   5   6  10      208.55      209.39     15.93 o
   6   6  10       33.41       35.11      9.41 o
  -7   7  10      126.12      145.05     21.59 o
  -6   7  10      325.17      396.17     25.49 o
  -5   7  10      302.00      288.10     24.29 o
  -4   7  10        9.55       26.14      9.61 o
  -3   7  10      254.71      242.02     20.34 o
  -2   7  10      239.92      215.28     16.11 o
  -1   7  10      513.40      493.58     21.86 o
   0   7  10      548.29      552.22     21.39 o
   1   7  10      304.26      280.87     16.52 o
   2   7  10      924.35      831.39     26.93 o
   3   7  10      247.12      248.44     17.40 o
   4   7  10       77.08       81.24     11.11 o
   5   7  10       20.33       10.29      9.10 o
  -7   8  10       14.46        8.45     12.74 o
  -6   8  10      292.88      328.40     26.43 o
  -5   8  10      516.80      528.45     34.63 o
  -4   8  10      501.93      471.00     36.39 o
  -3   8  10     1123.65     1206.89     58.28 o
  -2   8  10       66.16       68.17     14.11 o
  -1   8  10     1200.85     1237.18     40.12 o
   0   8  10       12.72        4.42      5.57 o
   1   8  10      227.67      250.13     13.67 o
   2   8  10      399.58      398.47     21.21 o
   3   8  10      569.95      575.71     32.28 o
   4   8  10        8.99        0.00     10.46 o
   5   8  10      417.19      407.98     27.04 o
  -6   9  10      102.25      115.81     17.93 o
  -5   9  10       34.57       52.56     13.95 o
  -4   9  10      235.79      259.29     30.31 o
  -3   9  10       35.13       53.85     29.13 o
  -2   9  10       17.90       16.64     18.95 o
  -1   9  10      895.07      830.48     34.80 o
   0   9  10      190.23      154.85     16.53 o
   1   9  10       35.97       49.57      9.13 o
   2   9  10      132.73      128.49     14.84 o
   3   9  10        0.42        8.38     14.71 o
   4   9  10       39.41       13.00     11.38 o
  -5  10  10      195.04      218.79     35.93 o
  -4  10  10      519.71      534.67     42.32 o
  -3  10  10     2029.24     1941.53     78.70 o
  -2  10  10      143.69      180.18     26.98 o
  -1  10  10      116.26      122.66     15.31 o
   0  10  10       12.06       20.49      9.95 o
   1  10  10       89.01      117.29     14.79 o
   2  10  10      207.38      218.56     20.17 o
   3  10  10      116.08      149.87     17.01 o
   4  10  10       59.01       57.09     22.19 o
  -4  11  10      125.38      168.83     27.82 o
  -3  11  10       71.20       59.23     22.84 o
  -2  11  10      373.48      407.81     41.47 o
  -1  11  10      405.33      379.82     32.76 o
   0  11  10        3.55       17.89     14.67 o
   1  11  10      138.82      123.35     15.91 o
   2  11  10        3.84        0.00     11.09 o
   3  11  10      137.69      126.03     16.61 o
  -3  12  10      270.04      269.12     33.13 o
  -2  12  10      328.76      317.20     36.04 o
  -1  12  10      497.55      506.33     45.58 o
   0  12  10      191.05      208.00     23.01 o
   1  12  10        5.98        0.00     13.19 o
  -8   1  11      515.86      567.57     32.10 o
  -7   1  11        4.92        5.05     10.18 o
  -6   1  11      820.11      824.77     30.25 o
  -5   1  11      864.86      769.53     22.80 o
  -4   1  11      441.49      432.25     18.88 o
  -3   1  11     1883.01     1813.24     33.70 o
  -2   1  11     4425.69     4256.33     58.00 o
  -1   1  11      774.84      759.88     28.69 o
   0   1  11     2471.99     2342.43     41.80 o
   1   1  11        3.93        2.12      4.69 o
   2   1  11      507.54      509.56     19.96 o
   3   1  11      336.94      324.41     13.39 o
   4   1  11      799.24      853.39     27.74 o
   5   1  11      434.53      462.03     20.61 o
   6   1  11      401.30      463.55     29.29 o
  -8   2  11       58.86       39.05     13.25 o
  -7   2  11       12.39        6.35     11.20 o
  -6   2  11        8.27        4.97      8.40 o
  -5   2  11       53.66       34.90      7.37 o
  -4   2  11        2.15        3.96      5.80 o
  -3   2  11     1483.67     1467.96     31.54 o
  -2   2  11       95.80      103.74      8.45 o
  -1   2  11      200.72      185.49      9.13 o
   0   2  11      758.65      757.92     28.17 o
   1   2  11        0.31        7.90      5.46 o
   2   2  11        0.08        0.21      3.21 o
   3   2  11      230.33      239.74     12.02 o
   4   2  11      426.50      448.79     19.95 o
   5   2  11       17.85       20.02      9.55 o
   6   2  11       56.47       42.84     13.28 o
  -8   3  11      268.28      329.82     28.73 o
  -7   3  11      409.59      341.21     27.45 o
  -6   3  11      776.93      760.15     29.49 o
  -5   3  11      222.12      219.93     16.02 o
  -4   3  11     4004.77     3877.23     64.49 o
  -3   3  11     1700.47     1626.03     38.45 o
  -2   3  11      115.63      104.79     10.22 o
  -1   3  11      219.61      237.82     10.63 o
   0   3  11      990.09      836.02     33.65 o
   1   3  11      197.32      219.75     12.64 o
   2   3  11     3035.34     2972.01     42.22 o
   3   3  11      246.27      246.60     12.58 o
   4   3  11      597.86      614.80     24.96 o
   5   3  11        1.03        0.00      9.65 o
   6   3  11       21.74       24.49     10.55 o
  -8   4  11        6.11       21.02     14.52 o
  -7   4  11       54.83       60.76     13.86 o
  -6   4  11      271.22      263.67     18.21 o
  -5   4  11      213.57      228.75     17.85 o
  -4   4  11       24.75       14.19      7.54 o
  -3   4  11      281.49      295.08     17.23 o
  -2   4  11       52.12       55.83     10.07 o
  -1   4  11     1349.08     1387.96     42.18 o
   0   4  11      174.60      164.18     17.31 o
   1   4  11      124.72      137.61     16.58 o
   2   4  11        9.06       14.20      5.88 o
   3   4  11        1.79        2.43      5.31 o
   4   4  11        0.76        7.05      7.25 o
   5   4  11      123.59      116.52     12.52 o
   6   4  11       54.71       45.53     10.40 o
  -7   5  11      863.63      869.76     36.94 o
  -6   5  11     2136.12     2087.00     54.86 o
  -5   5  11     1300.59     1251.72     41.34 o
  -4   5  11     1015.77     1002.92     35.44 o
  -3   5  11        8.29        5.46      5.27 o
  -2   5  11      330.94      300.19     15.60 o
  -1   5  11      418.62      425.88     24.34 o
   0   5  11      891.50      934.31     40.42 o
   1   5  11     1264.03     1223.53     46.77 o
   2   5  11     1693.58     1727.07     37.57 o
   3   5  11      139.64      126.96     11.73 o
   4   5  11      458.31      474.80     22.47 o
   5   5  11        1.19        3.31      7.23 o
   6   5  11        1.84       14.02     12.38 o
  -7   6  11       26.09       42.77     15.87 o
  -6   6  11       33.59       35.65     10.60 o
  -5   6  11      723.39      764.87     33.62 o
  -4   6  11       84.13       76.23     11.27 o
  -3   6  11      193.98      215.46     17.60 o
  -2   6  11       43.09       49.92      8.02 o
  -1   6  11        2.11        1.06      5.79 o
   0   6  11      892.04      869.12     34.98 o
   1   6  11      299.31      293.89     21.50 o
   2   6  11      253.73      268.96     18.05 o
   3   6  11      197.58      188.35     14.31 o
   4   6  11      125.96      129.07     13.49 o
   5   6  11       24.33       27.54      7.65 o
  -7   7  11      287.45      281.46     28.33 o
  -6   7  11      129.85      148.66     18.10 o
  -5   7  11      795.05      792.38     35.10 o
  -4   7  11      761.75      799.52     33.75 o
  -3   7  11      441.55      428.26     27.34 o
  -2   7  11     1054.86     1113.64     38.08 o
  -1   7  11      367.95      376.60     20.01 o
   0   7  11      754.01      802.64     29.03 o
   1   7  11        5.57        5.97      7.69 o
   2   7  11      481.75      494.99     24.24 o
   3   7  11       58.94       58.55     10.49 o
   4   7  11      123.11      140.35     15.95 o
   5   7  11       17.30       25.08      9.68 o
  -6   8  11       41.53       56.14     13.86 o
  -5   8  11      372.05      436.70     31.83 o
  -4   8  11      235.34      212.73     20.88 o
  -3   8  11      173.16      229.50     31.03 o
  -2   8  11       19.22       17.50     12.86 o
  -1   8  11        2.83        5.58      8.07 o
   0   8  11       74.28       78.49      9.75 o
   1   8  11      162.64      131.14     11.82 o
   2   8  11       74.96       55.87     10.40 o
   3   8  11      150.03      131.02     14.64 o
   4   8  11      353.96      374.32     23.04 o
  -6   9  11      168.12      228.20     23.96 o
  -5   9  11      229.12      226.18     24.54 o
  -4   9  11       66.02       26.05     14.93 o
  -3   9  11     1438.67     1437.75     65.88 o
  -2   9  11     1502.96     1542.99     59.84 o
  -1   9  11       74.37      105.20     18.50 o
   0   9  11      712.63      770.60     34.65 o
   1   9  11       15.57       16.47     11.65 o
   2   9  11       75.83       88.98     13.35 o
   3   9  11      325.54      338.73     24.45 o
   4   9  11       74.57       84.11     13.33 o
  -5  10  11       55.93       58.67     16.27 o
  -4  10  11       33.21       20.98     15.04 o
  -3  10  11      683.84      710.47     48.45 o
  -2  10  11       25.04       44.81     17.13 o
  -1  10  11       33.16       36.96     14.64 o
   0  10  11       15.65       20.38     10.56 o
   1  10  11       16.41       22.55     11.00 o
   2  10  11        5.15       11.58      9.71 o
   3  10  11       52.94       32.35     11.43 o
  -4  11  11      209.30      230.30     32.05 o
  -3  11  11      178.01      189.87     29.06 o
  -2  11  11      247.35      295.02     34.60 o
  -1  11  11      168.18      175.36     36.82 o
   0  11  11      727.28      798.64     41.73 o
   1  11  11      246.10      264.90     21.90 o
   2  11  11       93.99      126.73     18.43 o
  -2  12  11        1.64       15.39     17.02 o
  -1  12  11     1169.83     1075.26     65.70 o
   0  12  11        0.52        0.00     17.27 o
  -8   0  12      248.85      271.23     44.28 o
  -7   0  12       50.85       90.62     19.91 o
  -6   0  12      204.07      230.79     22.55 o
  -5   0  12      837.88      839.54     41.90 o
  -4   0  12      309.38      329.13     24.70 o
  -3   0  12      387.03      382.83     31.28 o
  -2   0  12     2589.63     2613.75     79.87 o
  -1   0  12     7852.53     7746.38    227.22 o
   0   0  12      348.00      394.87     42.45 o
   1   0  12      934.80      901.41     43.99 o
   2   0  12      183.89      185.47     21.26 o
   3   0  12      274.34      272.50     23.13 o
   4   0  12      101.05      113.01     22.12 o
   5   0  12       10.50       17.21     13.17 o
   6   0  12      420.44      453.26     47.67 o
  -8   1  12       38.65       35.50     12.90 o
  -7   1  12      123.49      118.10     18.34 o
  -6   1  12        2.91        0.00      7.22 o
  -5   1  12       28.84       17.81      8.27 o
  -4   1  12       10.82        9.04      4.76 o
  -3   1  12      129.95      122.34     10.72 o
  -2   1  12      898.87      939.24     34.16 o
  -1   1  12       26.20       16.05      8.35 o
   0   1  12     1883.04     1892.34     46.08 o
   1   1  12        0.49        0.00      4.44 o
   2   1  12       81.68      104.70     10.32 o
   3   1  12       14.08       10.46      6.19 o
   4   1  12       22.29        9.88     11.10 o
   5   1  12       59.97       44.07     11.33 o
   6   1  12        7.81        3.41     13.66 o
  -8   2  12      390.94      342.81     32.76 o
  -7   2  12      253.87      314.03     26.48 o
  -6   2  12       98.64       71.72     11.92 o
  -5   2  12      280.15      342.21     18.95 o
  -4   2  12      810.64      813.92     29.31 o
  -3   2  12     2396.86     2338.79     40.70 o
  -2   2  12      430.37      442.79     17.42 o
  -1   2  12     1928.58     1882.66     33.65 o
   0   2  12     2405.13     2409.15     40.75 o
   1   2  12     2066.39     2097.34     40.93 o
   2   2  12       75.31       84.57      9.88 o
   3   2  12       22.31       24.25      6.59 o
   4   2  12      284.13      304.43     19.82 o
   5   2  12      388.88      390.82     22.96 o
   6   2  12        0.49        0.00     11.31 o
  -7   3  12       64.36       41.60     13.19 o
  -6   3  12      159.84      173.64     16.92 o
  -5   3  12      761.24      674.73     27.61 o
  -4   3  12      646.55      669.03     28.05 o
  -3   3  12       10.84        2.65      6.35 o
  -2   3  12      454.02      436.75     18.25 o
  -1   3  12       16.06       23.66      9.66 o
   0   3  12      125.90       95.34     13.41 o
   1   3  12       38.07       36.43      7.39 o
   2   3  12      194.55      166.28     12.21 o
   3   3  12        1.30        4.53      5.33 o
   4   3  12       81.41       75.91     13.87 o
   5   3  12      190.21      182.76     18.57 o
  -7   4  12       95.77      123.27     17.94 o
  -6   4  12     1082.07     1068.83     39.80 o
  -5   4  12      665.08      667.28     30.24 o
  -4   4  12       18.44       17.09      7.30 o
  -3   4  12     2918.76     3007.74     55.31 o
  -2   4  12     1747.99     1664.47     41.88 o
  -1   4  12      423.21      462.46     50.48 o
   0   4  12      555.42      556.10     32.66 o
   1   4  12      145.52      147.55     20.75 o
   2   4  12     2347.44     2312.91     57.88 o
   3   4  12     1332.41     1361.79     37.65 o
   4   4  12       33.58       20.80      9.85 o
   5   4  12       37.28       53.75     11.85 o
  -7   5  12        8.23       15.43     12.75 o
  -6   5  12        1.45       12.49      7.88 o
  -5   5  12       28.92       26.75     11.65 o
  -4   5  12      311.06      301.17     20.67 o
  -3   5  12      220.83      188.31     14.72 o
  -2   5  12       37.34       25.79     10.69 o
  -1   5  12        0.34        9.12     12.56 o
   0   5  12      316.22      266.94     23.33 o
   1   5  12        0.36        0.00     10.04 o
   2   5  12        1.07        7.98      8.24 o
   3   5  12      111.03      102.95     13.13 o
   4   5  12      162.65      137.57     15.11 o
   5   5  12        0.72        7.67     10.09 o
  -7   6  12       79.27       80.39     22.08 o
  -6   6  12      137.26      163.54     17.00 o
  -5   6  12     1111.99     1110.97     40.91 o
  -4   6  12     1705.65     1654.91     47.89 o
  -3   6  12      859.10      865.90     31.60 o
  -2   6  12        8.84       14.23      8.31 o
  -1   6  12      374.12      356.18     20.97 o
   0   6  12     1928.30     1946.74     64.84 o
   1   6  12      337.37      355.33     29.40 o
   2   6  12      433.32      461.71     24.24 o
   3   6  12      181.83      205.38     16.97 o
   4   6  12      220.06      222.65     18.72 o
   5   6  12      202.52      236.31     20.41 o
  -6   7  12       32.15       35.46     10.54 o
  -5   7  12      121.19      139.10     15.89 o
  -4   7  12      521.17      528.35     28.02 o
  -3   7  12        1.56        0.00      8.52 o
  -2   7  12      305.09      313.75     21.70 o
  -1   7  12      464.45      423.59     21.97 o
   0   7  12        2.11       14.30      7.57 o
   1   7  12      363.78      328.83     20.72 o
   2   7  12      432.58      381.95     22.00 o
   3   7  12       91.44       80.49     13.54 o
   4   7  12       19.18        1.21     13.12 o
  -6   8  12       74.68       56.12     13.93 o
  -5   8  12      171.89      147.52     20.44 o
  -4   8  12      348.25      357.78     28.58 o
  -3   8  12      379.43      375.85     34.30 o
  -2   8  12     1499.14     1575.25     69.98 o
  -1   8  12     1130.98     1066.73     50.13 o
   0   8  12      117.46      118.30     14.60 o
   1   8  12       75.58       96.51     12.37 o
   2   8  12      141.06      148.57     17.69 o
   3   8  12      100.64      101.83     13.55 o
   4   8  12       80.16       68.68     13.50 o
  -5   9  12       63.15       82.67     18.37 o
  -4   9  12      127.50      110.13     23.07 o
  -3   9  12        6.78       26.94     19.22 o
  -2   9  12      489.36      461.41     34.86 o
  -1   9  12       37.92       24.64     20.95 o
   0   9  12      196.65      168.16     17.92 o
   1   9  12        0.00        0.97      9.73 o
   2   9  12       87.94       87.33     14.04 o
   3   9  12       31.70       17.12      9.00 o
  -4  10  12      163.59      159.89     26.14 o
  -3  10  12      105.96      107.30     22.92 o
  -2  10  12      757.56      800.04     46.19 o
  -1  10  12      326.97      399.36     32.99 o
   0  10  12      226.97      231.58     26.67 o
   1  10  12      683.82      732.29     34.93 o
   2  10  12       29.71       49.72     13.21 o
  -3  11  12       78.91      100.42     24.64 o
  -2  11  12       71.10       66.27     21.85 o
  -1  11  12       12.05       50.47     21.45 o
   0  11  12      739.01      755.43     42.01 o
   1  11  12        0.75       14.59     11.29 o
  -7   1  13      857.25      818.97     41.71 o
  -6   1  13      429.87      459.75     27.12 o
  -5   1  13      913.04      913.85     39.24 o
  -4   1  13      419.15      434.07     23.72 o
  -3   1  13      554.08      516.23     27.62 o
  -2   1  13      232.79      243.24     21.11 o
  -1   1  13      121.23      142.35     15.50 o
   0   1  13      684.46      687.27     29.39 o
   1   1  13      105.61      121.43     14.01 o
   2   1  13     1299.07     1296.89     33.77 o
   3   1  13       21.57       20.63      6.58 o
   4   1  13       66.84       61.56     14.30 o
   5   1  13       45.41       28.32     10.50 o
  -7   2  13       25.43        6.39     10.41 o
  -6   2  13       54.81       52.64     10.43 o
  -5   2  13        1.51        0.00      8.37 o
  -4   2  13      203.92      202.18     14.45 o
  -3   2  13        1.17        7.11      9.80 o
  -2   2  13      503.07      516.11     27.67 o
  -1   2  13      360.76      381.45     23.07 o
   0   2  13       34.69       28.64      9.05 o
   1   2  13      665.69      666.52     24.62 o
   2   2  13      356.44      376.90     19.21 o
   3   2  13       26.38       29.61      6.58 o
   4   2  13       70.58       57.22     10.71 o
   5   2  13       35.61       34.09     11.25 o
  -7   3  13      468.68      480.49     33.19 o
  -6   3  13      155.29      144.83     16.50 o
  -5   3  13     1121.09     1015.18     40.18 o
  -4   3  13      110.27       99.57     12.88 o
  -3   3  13      482.36      490.31     25.36 o
  -2   3  13     1511.33     1580.94     46.56 o
  -1   3  13      343.43      361.06     22.56 o
   0   3  13      296.17      328.14     21.37 o
   1   3  13       65.43       60.99      8.66 o
   2   3  13      210.67      223.58     14.66 o
   3   3  13      122.53      122.06     11.37 o
   4   3  13      490.87      531.09     31.66 o
   5   3  13       82.03       82.68     14.01 o
  -7   4  13       10.65       31.76     12.73 o
  -6   4  13        0.03        0.00      9.94 o
  -5   4  13      181.27      190.06     15.94 o
  -4   4  13       70.67       96.93     12.69 o
  -3   4  13      190.37      144.06     16.50 o
  -2   4  13        0.05        3.06      8.48 o
  -1   4  13       96.83      103.13     17.08 o
   0   4  13        3.32        0.00     11.77 o
   1   4  13       56.29       39.76     11.32 o
   2   4  13       17.11       29.77      8.13 o
   3   4  13       71.49       79.13     10.23 o
   4   4  13       95.02      100.47     14.48 o
   5   4  13        1.66        8.39     10.46 o
  -6   5  13       58.83       52.10     12.36 o
  -5   5  13      900.39      915.12     36.90 o
  -4   5  13      471.70      478.79     25.80 o
  -3   5  13     1310.44     1276.11     64.32 o
  -2   5  13      302.83      348.34     24.25 o
  -1   5  13      120.76      120.39     17.90 o
   0   5  13      520.11      478.69     32.23 o
   1   5  13       57.18       87.22     15.42 o
   2   5  13      353.21      373.10     25.30 o
   3   5  13      501.88      536.57     24.87 o
   4   5  13      216.47      219.08     19.23 o
  -6   6  13       27.45       24.16     11.16 o
  -5   6  13       51.72       54.75     11.22 o
  -4   6  13      139.79      126.49     17.61 o
  -3   6  13      269.81      261.01     21.05 o
  -2   6  13      110.98       71.55     15.33 o
  -1   6  13       56.77       61.44      9.14 o
   0   6  13        5.01        0.00     12.96 o
   1   6  13       21.36       12.92     10.89 o
   2   6  13        4.32       24.44     10.87 o
   3   6  13       63.00       40.74     10.72 o
   4   6  13       22.63        9.85     11.63 o
  -6   7  13      195.00      194.80     19.32 o
  -5   7  13      320.27      322.54     23.56 o
  -4   7  13        8.91       22.90     10.33 o
  -3   7  13      719.96      735.83     34.56 o
  -2   7  13      373.38      402.91     31.36 o
  -1   7  13      145.46      180.79     22.31 o
   0   7  13      367.40      364.60     24.05 o
   1   7  13      448.43      466.38     24.96 o
   2   7  13      195.67      192.51     17.08 o
   3   7  13      103.31      115.59     15.72 o
   4   7  13      255.76      249.87     27.80 o
  -5   8  13       55.20       58.92     14.42 o
  -4   8  13       19.33       24.13     16.04 o
  -3   8  13      580.12      549.59     42.35 o
  -2   8  13       41.31       32.57     13.94 o
  -1   8  13       80.66      100.76     17.13 o
   0   8  13      313.06      313.93     22.75 o
   1   8  13        2.86       12.77     10.24 o
   2   8  13       31.39       33.18     12.19 o
   3   8  13       54.45       38.21     13.69 o
  -4   9  13      211.84      239.77     30.72 o
  -3   9  13       45.32       50.04     18.50 o
  -2   9  13        2.40       12.19     12.94 o
  -1   9  13      718.47      767.89     50.54 o
   0   9  13      284.27      317.29     29.46 o
   1   9  13      260.85      285.93     24.69 o
   2   9  13      269.03      301.78     23.56 o
  -3  10  13      119.78      135.61     26.06 o
  -2  10  13        7.31       14.60     14.41 o
  -1  10  13      213.33      172.78     24.01 o
   0  10  13       24.00       14.69     14.76 o
   1  10  13       94.30      100.88     22.42 o
  -7   0  14       90.14       88.14     27.18 o
  -6   0  14      774.09      726.36     50.51 o
  -5   0  14      469.70      458.62     45.40 o
  -4   0  14     1405.36     1398.81     77.02 o
  -3   0  14     1298.12     1287.39     63.43 o
  -2   0  14      370.28      307.59     44.99 o
  -1   0  14      121.09       85.36     17.92 o
   0   0  14     7025.92     7143.04    175.03 o
   1   0  14      118.23      113.10     19.04 o
   2   0  14      171.28      183.44     23.06 o
   3   0  14       35.83       35.84     18.44 o
   4   0  14       16.59       22.02     21.23 o
   5   0  14      106.41      106.86     21.60 o
  -7   1  14       43.64       57.77     15.67 o
  -6   1  14        4.73        0.00     12.13 o
  -5   1  14       36.10       51.08     15.93 o
  -4   1  14      109.58       90.65     16.92 o
  -3   1  14       51.57       39.58     11.53 o
  -2   1  14      469.76      446.75     34.34 o
  -1   1  14       99.46      100.67     13.39 o
   0   1  14      912.21      877.24     34.39 o
   1   1  14        3.21        1.68      7.74 o
   2   1  14      231.04      181.51     15.90 o
   3   1  14        3.78        9.95     12.02 o
   4   1  14        0.59        2.89     11.11 o
  -7   2  14        5.14       24.86     23.80 o
  -6   2  14      481.81      484.16     33.82 o
  -5   2  14      720.45      738.32     46.72 o
  -4   2  14      654.26      626.08     41.93 o
  -3   2  14      207.91      185.84     18.58 o
  -2   2  14     3449.78     3533.00     87.62 o
  -1   2  14      479.02      511.19     27.19 o
   0   2  14      627.51      640.17     29.85 o
   1   2  14       69.45       63.55     11.41 o
   2   2  14     1257.65     1200.31     37.97 o
   3   2  14      276.70      256.48     23.16 o
   4   2  14        3.15       12.44      9.56 o
  -6   3  14       31.82        2.03     12.47 o
  -5   3  14      255.39      267.86     26.46 o
  -4   3  14      553.17      509.64     30.69 o
  -3   3  14       30.97       32.93     12.08 o
  -2   3  14       27.08       32.40     10.63 o
  -1   3  14       23.42       18.34     11.28 o
   0   3  14        0.80        2.74      8.80 o
   1   3  14       46.13       31.12      9.06 o
   2   3  14        1.60        2.93      7.87 o
   3   3  14        0.03        0.00     10.07 o
   4   3  14        5.21        3.21     14.28 o
  -6   4  14      168.30      145.29     21.45 o
  -5   4  14        2.84        9.94     12.72 o
  -4   4  14     1244.65     1161.32     42.76 o
  -3   4  14      961.67      921.01     39.76 o
  -2   4  14     1683.76     1830.04     98.18 o
  -1   4  14      154.69      218.90     23.66 o
   0   4  14      685.95      682.03     39.34 o
   1   4  14      393.98      413.52     26.75 o
   2   4  14       45.79       42.89     10.86 o
   3   4  14      214.85      187.24     17.75 o
   4   4  14      470.91      498.01     28.76 o
  -6   5  14      207.17      186.13     26.22 o
  -5   5  14        4.12        6.91      9.55 o
  -4   5  14       67.95       81.98     14.89 o
  -3   5  14      220.36      200.57     22.06 o
  -2   5  14       20.83       26.95     10.95 o
  -1   5  14       26.14       37.11     14.91 o
   0   5  14      312.03      298.85     26.93 o
   1   5  14      192.49      156.04     20.39 o
   2   5  14        1.37        3.81      7.36 o
   3   5  14        4.12        0.00      8.38 o
   4   5  14        5.67        0.00     10.58 o
  -5   6  14      185.91      211.34     22.78 o
  -4   6  14      651.65      622.14     36.05 o
  -3   6  14       16.84       20.28     10.13 o
  -2   6  14     1123.29     1078.09     55.61 o
  -1   6  14     1006.51     1127.70     58.43 o
   0   6  14      343.18      404.27     31.68 o
   1   6  14        6.92        0.00     12.11 o
   2   6  14      137.76      180.20     21.77 o
   3   6  14       53.15       46.26     11.79 o
  -5   7  14       25.88       26.06     11.49 o
  -4   7  14        9.87       17.48     10.86 o
  -3   7  14       47.98       54.32     22.64 o
  -2   7  14      258.31      206.41     23.49 o
  -1   7  14      328.46      296.12     27.16 o
   0   7  14      135.56      141.84     21.08 o
   1   7  14       33.42       54.28     10.74 o
   2   7  14       13.18       11.03     12.05 o
   3   7  14        8.18        2.79     12.74 o
  -4   8  14      394.73      388.80     36.96 o
  -3   8  14      110.25      136.36     24.47 o
  -2   8  14      260.71      262.64     29.83 o
  -1   8  14        1.29        0.00     12.32 o
   0   8  14      485.90      598.89     47.43 o
   1   8  14      216.19      233.38     26.52 o
   2   8  14      291.33      338.19     25.00 o
  -3   9  14       40.01        3.88     13.79 o
  -2   9  14      158.38      147.24     26.35 o
  -1   9  14       18.97       18.02     12.23 o
   0   9  14      124.97      121.56     25.33 o
   1   9  14        0.12       35.37     23.42 o
  -6   1  15       46.60       31.61     13.07 o
  -5   1  15     1052.59     1019.92     49.48 o
  -4   1  15       46.51       79.58     18.32 o
  -3   1  15      693.17      684.94     36.65 o
  -2   1  15      543.41      619.91     34.05 o
  -1   1  15       46.88       38.21     10.23 o
   0   1  15      558.51      556.16     28.94 o
   1   1  15      949.38     1014.29     37.88 o
   2   1  15       47.70       47.78     10.04 o
   3   1  15      302.35      309.45     27.02 o
   4   1  15       77.86       96.31     18.42 o
  -6   2  15        5.94        0.00     12.22 o
  -5   2  15       26.49        5.91     12.87 o
  -4   2  15      109.31      118.72     18.45 o
  -3   2  15      274.85      292.47     22.77 o
  -2   2  15      340.14      382.83     32.08 o
  -1   2  15       19.58       19.90      9.94 o
   0   2  15        0.40        7.88      9.62 o
   1   2  15      110.67      129.40     15.29 o
   2   2  15      407.39      369.56     21.68 o
   3   2  15        7.55       30.10     12.74 o
   4   2  15        1.65       12.41     13.94 o
  -6   3  15       76.68       83.57     18.96 o
  -5   3  15      362.65      393.07     32.63 o
  -4   3  15        1.55        0.00     17.18 o
  -3   3  15      295.13      336.27     26.97 o
  -2   3  15       22.01       38.87     14.65 o
  -1   3  15      809.00      853.35     37.39 o
   0   3  15      167.95      196.16     18.94 o
   1   3  15       52.36       54.86     11.43 o
   2   3  15      492.40      460.17     24.26 o
   3   3  15      627.72      721.66     49.62 o
  -6   4  15        0.46        0.00     13.99 o
  -5   4  15       14.42        2.76     12.52 o
  -4   4  15        0.66        0.00     10.03 o
  -3   4  15      267.17      273.33     28.24 o
  -2   4  15       19.97       42.97     16.90 o
  -1   4  15       14.45        8.70     10.70 o
   0   4  15       11.43       24.14     11.14 o
   1   4  15        0.80        0.07      9.94 o
   2   4  15       60.35       65.69     11.82 o
   3   4  15       11.34       25.09     14.17 o
  -5   5  15      174.78      150.18     21.43 o
  -4   5  15       32.13       21.83      9.71 o
  -3   5  15      114.69      138.67     18.43 o
  -2   5  15        3.25       11.57     18.11 o
  -1   5  15      622.47      819.71     63.73 o
   0   5  15      128.12      151.89     21.52 o
   1   5  15      466.44      481.47     35.00 o
   2   5  15      185.45      197.22     18.84 o
   3   5  15        3.46        8.61     11.89 o
  -5   6  15      132.66      153.81     19.14 o
  -4   6  15        0.35        0.00     10.67 o
  -3   6  15       17.97        0.00     17.62 o
  -2   6  15       28.13        1.39     11.87 o
  -1   6  15      174.47      207.69     31.27 o
   0   6  15      112.76      129.64     22.09 o
   1   6  15      208.93      199.26     24.20 o
   2   6  15        8.05       22.04     11.86 o
  -4   7  15        5.05       42.11     16.77 o
  -3   7  15      436.19      416.82     34.02 o
  -2   7  15       18.33        0.55     15.41 o
  -1   7  15      186.30      223.37     31.02 o
   0   7  15      208.46      195.59     34.61 o
   1   7  15      159.40      190.81     20.12 o
   2   7  15        7.54       28.29     11.28 o
  -3   8  15       42.64       30.83     17.19 o
  -2   8  15      147.16      163.34     23.17 o
  -1   8  15       74.49       48.94     35.44 o
   0   8  15       63.24       55.14     28.28 o
  -5   0  16      146.27      136.01     31.08 o
  -4   0  16     1431.38     1423.87     73.61 o
  -3   0  16      523.38      582.42     46.40 o
  -2   0  16     1206.92     1277.24     77.92 o
  -1   0  16        8.27        0.00     14.29 o
   0   0  16      210.98      188.06     28.83 o
   1   0  16       68.51       45.31     15.81 o
   2   0  16      363.54      361.54     38.27 o
   3   0  16       15.19        2.44     19.19 o
  -5   1  16       45.77       39.07     14.78 o
  -4   1  16       51.80       38.48     14.09 o
  -3   1  16        0.94        2.15     11.26 o
  -2   1  16       19.32       38.08     12.94 o
  -1   1  16        1.93        9.08     10.15 o
   0   1  16       99.52      103.29     14.53 o
   1   1  16       16.16       26.95     11.17 o
   2   1  16        0.00       13.31     11.34 o
   3   1  16       16.35       23.05     13.71 o
  -5   2  16       49.51       66.17     17.51 o
  -4   2  16      517.77      547.38     44.45 o
  -3   2  16       16.24        4.66     10.99 o
  -2   2  16      623.11      688.93     37.52 o
  -1   2  16      202.69      233.38     20.43 o
   0   2  16      480.17      506.90     28.85 o
   1   2  16       71.21       61.83     12.22 o
   2   2  16        4.49       13.96     11.34 o
   3   2  16       58.40       81.94     15.42 o
  -5   3  16       20.58       28.56     14.95 o
  -4   3  16       94.03       55.09     18.14 o
  -3   3  16      229.10      269.28     25.52 o
  -2   3  16      262.21      348.30     27.91 o
  -1   3  16        0.92       17.15     10.06 o
   0   3  16       30.30       27.22     10.61 o
   1   3  16       92.77      106.45     14.80 o
   2   3  16       38.15       41.19     10.51 o
  -5   4  16       85.61       82.00     17.06 o
  -4   4  16      197.50      163.06     26.52 o
  -3   4  16        4.76        0.00     14.56 o
  -2   4  16      514.53      558.30     50.57 o
  -1   4  16      261.85      300.49     25.68 o
   0   4  16     1090.57     1178.37     56.96 o
   1   4  16       68.17       75.15     15.22 o
   2   4  16      160.34      194.39     19.39 o
  -4   5  16       93.55      102.01     18.95 o
  -3   5  16        5.04       17.22     16.98 o
  -2   5  16        1.33       18.58     15.36 o
  -1   5  16        2.40       12.68     11.93 o
   0   5  16       88.86      116.10     16.75 o
   1   5  16       13.87       11.05     10.53 o
   2   5  16        7.49       56.52     12.03 o
  -4   6  16      436.30      459.17     32.59 o
  -3   6  16       25.86       13.96     20.10 o
  -2   6  16      400.85      360.23     39.04 o
  -1   6  16       37.00       36.32     19.28 o
   0   6  16      607.76      595.89     60.91 o
   1   6  16       48.32       45.89     15.78 o
  -2   7  16       10.67        0.00     19.10 o
  -1   7  16        0.63       23.03     17.82 o
   0   7  16        3.53        6.52     14.14 o
  -4   1  17      316.35      269.49     24.43 o
  -3   1  17      586.26      636.53     35.89 o
  -2   1  17       72.83      113.18     17.41 o
  -1   1  17      525.10      571.59     31.70 o
   0   1  17       24.49       30.43     12.05 o
   1   1  17      174.50      173.57     18.23 o
   2   1  17       14.71       39.16     25.14 o
  -4   2  17        1.54        0.00     15.62 o
  -3   2  17       67.06       79.98     14.55 o
  -2   2  17      272.44      301.00     24.59 o
  -1   2  17      203.51      220.10     26.40 o
   0   2  17        1.73        0.76     11.03 o
   1   2  17        2.11        8.84     10.71 o
  -4   3  17       29.97       11.04     16.22 o
  -3   3  17      125.89      106.32     22.61 o
  -2   3  17        6.89       13.87     13.28 o
  -1   3  17      439.13      489.82     29.70 o
   0   3  17        5.00       18.83     10.22 o
   1   3  17      349.96      388.54     26.29 o
  -3   4  17       16.89       12.95     15.88 o
  -2   4  17       53.74       63.34     26.56 o
  -1   4  17       61.24       76.74     15.94 o
   0   4  17        1.67        0.00     10.56 o
   1   4  17       17.45       15.33     10.81 o
  -3   5  17      172.31      161.59     24.46 o
  -2   5  17        3.56        3.30     13.12 o
  -1   5  17       59.29       82.77     18.27 o
   0   5  17      150.61      192.24     22.55 o
  -3   0  18      225.23      234.12     34.28 o
  -2   0  18     1166.53     1133.97     84.80 o
  -1   0  18       63.23       64.26     20.18 o
   0   0  18      634.38      676.32     48.88 o
  -3   1  18       15.64       10.58     13.92 o
  -2   1  18        6.53       14.10     13.99 o
  -1   1  18        2.76        0.00     11.62 o
   0   1  18        2.87        7.75     11.14 o
  -2   2  18      326.10      404.13     43.81 o
  -1   2  18       24.12       25.12     11.73 o
 
